# Supplementary material for: The microRNA miR-71 suppresses maladaptive UPRmt signaling through both cell-autonomous and cell-non-autonomous mechanisms
Source: Nat Commun. 2025 Dec 14;17:510. doi: 10.1038/s41467-025-67198-2 (PMC12804905; doi:10.1038/s41467-025-67198-2)
Supplement: Supplementary file 3 — Supplementary Data 1-6 [file 41467_2025_67198_MOESM3_ESM.xlsx]

## Sheet: Extended Data Table 1
Ex. Table 1: small RNA levels in animals with a catalytically active or inactive transgene introduced to cause mtDNA double-stranded breaks. A raw count table of selected sequences for each sample was generated for edgeR to perform the differential expression analysis between each group. EdgeR used a trimmed mean of M-values to compute scale factors for library size normalization and used the Cox…
myo-3p::mtDSB* vs myo-3p::mtDSB miRNA sequencing comparison
Sequence	logFC	FC	logCPM	F	PValue	FDR	seq_id	miR_id	hairpin_id	ensembl_id	Rfam
GCATGCACCCTAGTGACTTTAGT	3.29097	9.78771	0.527682	6.18662	0.0128721	0.0479511	S00870952	cel-miR-124-5p	cel-mir-124	miRNA_mir-124/miRNA_mir-124	Nil
TAGCCAATGTCTTCTCTATCATG	1.69512	3.23804	5.80514	6.13211	0.013275	0.0488866	S01393946	cel-miR-1817	cel-mir-1817	miRNA_mir-1817/miRNA_mir-1817	Nil
AAGCGATCTTCTAGATGGTTGTA	2.21483	4.64227	8.71444	9.80843	0.00173717	0.0105128	S00382553	cel-miR-1829b-5p	cel-mir-1829b	miRNA_mir-1829.2/miRNA_mir-1829.2	Nil
AGAGATCAGCGGTTACACTACA	2.32877	5.02376	5.2772	10.6943	0.0010747	0.00721397	S00666815	cel-miR-2209a-3p	cel-mir-2209a	miRNA_mir-2209.1/miRNA_mir-2209.1	Nil
TTATTGCTCGAGAATACCCTT	1.96081	3.8928	5.54312	8.08095	0.00447337	0.0219829	S00081507	cel-miR-234-3p	cel-mir-234	miRNA_mir-234/miRNA_mir-234	Nil
TGGATGTTCTCGGACGTTCAAAGC	2.03178	4.0891	4.10612	7.93238	0.00485584	0.0234146	S00518936	cel-miR-238-5p	cel-mir-238	miRNA_mir-238/miRNA_mir-238	Nil
AGTGTCTAGTCTAGTGCAAACA	2.25627	4.77753	4.83465	10.1706	0.001427	0.00901473	S01207454	cel-miR-239a-3p	cel-mir-239a	miRNA_mir-239.1/miRNA_mir-239.1	Nil
CGAGGATTTTGAGACTAGAATGC	2.07576	4.21567	10.0988	8.40012	0.00375202	0.0191769	S00381638	cel-miR-240-5p	cel-mir-240	miRNA_mir-240/miRNA_mir-240	Nil
TACTGCTTTTCAGCTAAAGGA	4.08133	16.9279	0.349939	5.78374	0.0161752	0.0560193	S00439230	cel-miR-244-3p	cel-mir-244	miRNA_mir-244/miRNA_mir-244	Nil
TTACATGTTTCGGGTAGGAGC	1.71087	3.27357	11.0089	5.68922	0.0170696	0.0582618	S00820011	cel-miR-246-3p	cel-mir-246	miRNA_mir-246/miRNA_mir-246	Nil
CGCCTAACCGTTGTCATGTAATA	3.85857	14.5059	2.79211	18.9761	1.32377e-05	0.000192383	S00298583	cel-miR-246-5p	cel-mir-246	miRNA_mir-246/miRNA_mir-246	Nil
CCTTCAGTTGCCTCGTGATCCG	1.67196	3.18646	4.26131	5.77799	0.0162282	0.0561464	S01029884	cel-miR-250-5p	cel-mir-250	miRNA_mir-250/miRNA_mir-250	Nil
TTAGTAGGCGTTGTGGGAAGGG	2.80128	6.97057	4.64667	14.6946	0.000126413	0.00127656	S00382079	cel-miR-253-3p	cel-mir-253	miRNA_mir-253/miRNA_mir-253	Nil
ACGGCTACCTTCACTGCCACCC	1.87746	3.67427	8.72543	7.20459	0.00727183	0.0315419	S00273646	cel-miR-34-3p	cel-mir-34	miRNA_mir-34/miRNA_mir-34	Nil
TCACCGGGTGGAAACTAGCAGT	4.33344	20.1602	13.0478	27.3679	1.68219e-07	4.51483e-06	S00525792	cel-miR-35-3p	cel-mir-35	miRNA_mir-35/miRNA_mir-35	Nil
TGCTGGTTTCTTCCACAGTGGTA	3.36822	10.3261	2.45418	13.053	0.000302806	0.00260256	S00659166	cel-miR-35-5p	cel-mir-35	miRNA_mir-35/miRNA_mir-35	Nil
TTTGTTTTAGCCTGAGCTATG	1.67715	3.19796	6.63071	5.99612	0.0143374	0.0513707	S00453803	cel-miR-355-5p	cel-mir-355	miRNA_mir-355/miRNA_mir-355	Nil
TCACTGGTCTTTCTCTGACGAA	1.80503	3.49436	6.53491	6.89935	0.00862278	0.0357409	S00937645	cel-miR-359	cel-mir-359	miRNA_mir-359/miRNA_mir-359	Nil
TCACCGGGTGAAAATTCGCATG	4.13977	17.6276	10.7178	27.467	1.59819e-07	4.33057e-06	S01209242	cel-miR-36-3p	cel-mir-36	miRNA_mir-36/miRNA_mir-36	Nil
CGCCAATTTTCGCTTCAGTGCTA	4.66724	25.4085	3.89884	30.0205	4.27564e-08	1.38494e-06	S00535491	cel-miR-36-5p	cel-mir-36	miRNA_mir-36/miRNA_mir-36	Nil
TCACCGGGTGAACACTTGCAGT	4.41386	21.3159	11.0327	30.1244	4.05269e-08	1.3224e-06	S00121318	cel-miR-37-3p	cel-mir-37	miRNA_mir-37/miRNA_mir-37	Nil
TGTGGGTGTCCGTTGCGGTGCTA	3.71646	13.1452	5.19965	24.0717	9.28221e-07	1.9605e-05	S00297991	cel-miR-37-5p	cel-mir-37	ncRNA_Y62F5A.14/miRNA_mir-37/miRNA_mir-37	Nil
TCACCGGGAGAAAAACTGGAGT	3.82543	14.1765	8.006	25.6645	4.06272e-07	9.61367e-06	S00505011	cel-miR-38-3p	cel-mir-38	miRNA_mir-38/miRNA_mir-38	Nil
TCACCGGGTGTAAATCAGCTTG	4.18579	18.1991	12.2111	26.6343	2.45878e-07	6.25257e-06	S01264829	cel-miR-39-3p	cel-mir-39	miRNA_mir-39/miRNA_mir-39	Nil
AGCTGATTTCGTCTTGGTAATA	4.41644	21.3541	6.77036	32.2572	1.35083e-08	5.1569e-07	S01299757	cel-miR-39-5p	cel-mir-39	miRNA_mir-39/miRNA_mir-39	Nil
TATCATCGATCACGTGTGATGA	1.74804	3.35901	3.84536	6.00043	0.0143025	0.0512811	S00730200	cel-miR-392-3p	cel-mir-392	miRNA_mir-392/miRNA_mir-392	Nil
TCACCGGGTGTACATCAGCTAA	4.11638	17.3442	11.7689	26.3251	2.88547e-07	7.18673e-06	S00090036	cel-miR-40-3p	cel-mir-40	miRNA_mir-40/miRNA_mir-40	Nil
AGTGGATGTATGCCATGATGATA	4.07013	16.7969	1.14093	6.49081	0.0108435	0.0426091	S00303339	cel-miR-40-5p	cel-mir-40	miRNA_mir-40/miRNA_mir-40	Nil
TCACCGGGTGAAAAATCACCTA	4.84297	28.6999	3.77413	31.143	2.3974e-08	8.40048e-07	S01047502	cel-miR-41-3p	cel-mir-41	miRNA_mir-41/miRNA_mir-41	Nil
GGTGGTTTTTCTCTGCAGTGATA	3.38137	10.4207	2.93306	15.8002	7.03979e-05	0.000786387	S00119951	cel-miR-41-5p	cel-mir-41	miRNA_mir-41/miRNA_mir-41	Nil
TATCACAGTTTACTTGCTGTCGC	2.37867	5.20057	3.76795	9.91423	0.00164009	0.0100508	S00667756	cel-miR-43-3p	cel-mir-43	miRNA_mir-43/miRNA_mir-43	Nil
GACATCAAGAAACTAGTGATTATG	2.9188	7.56216	2.0062	10.3255	0.00131206	0.0084446	S01460660	cel-miR-43-5p	cel-mir-43	miRNA_mir-43/miRNA_mir-43	Nil
CTGGATGTGCTCGTTGGTCATA	3.92892	15.2308	5.61783	24.8695	6.13513e-07	1.36886e-05	S00026460	cel-miR-44-5p	cel-mir-44	miRNA_mir-44/miRNA_mir-44	Nil
TATAACACTCGTATTGTTCGCT	2.31837	4.98767	3.09363	9.05055	0.0026262	0.0146419	S00374620	cel-miR-4811-3p	cel-mir-4811	miRNA_mir-4811/miRNA_mir-4811	Nil
AGACTATCTAGGAAATATTGAACT	4.83803	28.6018	1.4674	10.5368	0.00117022	0.00773294	S00281697	cel-miR-4813-5p	cel-mir-4813	miRNA_mir-4813/miRNA_mir-4813	Nil
AAGCACCACGAGAAGCTGCAGA	1.97853	3.94091	7.4977	8.12573	0.0043642	0.0215684	S00919738	cel-miR-49-3p	cel-mir-49	miRNA_mir-49/miRNA_mir-49	Nil
CCCGCATATTAGACGTATCGAC	2.14366	4.41881	2.45088	6.41193	0.0113357	0.0439808	S00362541	cel-miR-50-3p	cel-mir-50	miRNA_mir-50/miRNA_mir-50	Nil
CATGGAAGCAGGTACAGGTGCA	2.79944	6.96169	3.88508	13.0684	0.000300332	0.0025856	S00080742	cel-miR-51-3p	cel-mir-51	miRNA_mir-51/miRNA_mir-51	Nil
TACCCGTAGCTCCTATCCATGTT	2.02529	4.07073	11.2983	7.74029	0.00540028	0.0253908	S01554294	cel-miR-51-5p	cel-mir-51	miRNA_mir-51/miRNA_mir-51	Nil
AGGATATGAGACGACGAGAACA	1.78042	3.43525	8.33639	6.55027	0.0104869	0.0415197	S01531026	cel-miR-54-5p	cel-mir-54	miRNA_mir-54/miRNA_mir-54	Nil
TACCCGTATAAGTTTCTGCTGAG	1.71458	3.28201	10.9285	5.72822	0.0166945	0.0572844	S01214206	cel-miR-55-3p	cel-mir-55	miRNA_mir-55/miRNA_mir-55	Nil
CGGCAGAAACCTATCGGTTATA	2.14658	4.42776	3.11295	7.83093	0.00513602	0.0244888	S00657331	cel-miR-55-5p	cel-mir-55	miRNA_mir-55/miRNA_mir-55	Nil
TGTATTAAACGGTAAGGGCCGGC	1.79626	3.4732	6.71195	6.86397	0.00879519	0.0362858	S00913833	cel-miR-5592-3p	cel-mir-5592-2/cel-mir-5592-1	miRNA_mir-5592.1,miRNA_mir-5592.2/miRNA_mir-5592.2/miRNA_mir-5592.1	Nil
CGGCCCTTACCGTTTAATACATG	2.09703	4.27826	5.41268	9.11383	0.00253689	0.0142636	S00657471	cel-miR-5592-5p	cel-mir-5592-2/cel-mir-5592-1	miRNA_mir-5592.1,miRNA_mir-5592.2/miRNA_mir-5592.2/miRNA_mir-5592.1	Nil
TGGCGGATCCATTTTGGGTTGTACC	2.03328	4.09334	6.1548	8.57711	0.0034042	0.0177932	S00775038	cel-miR-56-5p	cel-mir-56	miRNA_mir-56/miRNA_mir-56	Nil
AACTGGAAGAGTGCCATAAAATC	1.87512	3.66833	3.89397	6.79629	0.00913486	0.037331	S00757806	cel-miR-60-5p	cel-mir-60	miRNA_mir-60	Nil
TGGGTTACGGGGCTTAGTCCTT	1.8763	3.67133	3.61833	6.92279	0.00851051	0.0353765	S00204912	cel-miR-61-5p	cel-mir-61	miRNA_mir-61/miRNA_mir-61	Nil
TGATATGTAATCTAGCTTACAG	2.00624	4.01734	5.21641	8.293	0.00397988	0.0200908	S01638380	cel-miR-62	cel-mir-62	miRNA_mir-62/miRNA_mir-62	Nil
AAATTCCTAACGGTGTCAAAC	2.06449	4.18287	3.45248	7.72433	0.00544822	0.0255658	S01354563	cel-miR-66-3p	cel-mir-66	miRNA_mir-66/miRNA_mir-66	Nil
TATCACTATTCTGTTTTTCGC	2.84785	7.19928	4.42772	14.7946	0.000119882	0.00122471	S00255279	cel-miR-71-3p	cel-mir-71	miRNA_mir-71/miRNA_mir-71	Nil
TGAAAGACATGGGTAGTGAGACG	2.41723	5.34144	11.307	10.7084	0.00106653	0.00717587	S01628979	cel-miR-71-5p	cel-mir-71	miRNA_mir-71/miRNA_mir-71	Nil
AGCTTCGCCACATTCTGCCACG	1.93043	3.81169	3.8202	6.9074	0.00858407	0.0356186	S00471573	cel-miR-72-3p	cel-mir-72	miRNA_mir-72/miRNA_mir-72	Nil
CGGGCTTCCATCTCTTTCCCAGC	2.92297	7.58406	5.69197	16.1965	5.71011e-05	0.000660469	S00792899	cel-miR-74-5p	cel-mir-74	miRNA_mir-74/ncRNA_T24D8.14/miRNA_mir-74	Nil
TTAAAGCTACCAACCGGCTTCA	1.68868	3.22362	7.11155	6.02814	0.0140796	0.0507302	S00812282	cel-miR-75-3p	cel-mir-75	miRNA_mir-75/miRNA_mir-75	Nil
TTCATCAGGCCATAGCTGTCCA	1.87626	3.67123	11.7349	6.61279	0.010125	0.0403904	S01214857	cel-miR-77-3p	cel-mir-77	miRNA_mir-77/miRNA_mir-77	Nil
GATGGTTGTGCTCTGAGGAAAT	1.93433	3.82201	8.25214	7.65823	0.00565145	0.0262492	S00010725	cel-miR-77-5p	cel-mir-77	miRNA_mir-77/miRNA_mir-77	Nil
TGGAGGCCTGGTTGTTTGTGC	2.58393	5.99571	3.20365	11.1826	0.000825719	0.00583057	S01444460	cel-miR-78	cel-mir-78	miRNA_mir-78/miRNA_mir-78	Nil
AATTGATGACCCAGACAAGGAC	3.12255	8.70926	2.46599	9.71282	0.00182991	0.0109564	S00782530	cel-miR-789-5p	cel-mir-789-1	miRNA_mir-789.1/miRNA_mir-789.1	Nil
CGGCGTTAGCTCTGTGTCAAACC	3.81878	14.1114	3.16512	17.3068	3.18058e-05	0.000403632	S01593128	cel-miR-790-3p	cel-mir-790	miRNA_mir-790/miRNA_mir-790	Nil
CCCCTGCCTGGGTCACCA	2.03569	4.10019	5.49001	8.77216	0.00305868	0.0163704	S00610251	cel-miR-8191-5p	cel-mir-8191	miRNA_mir-8191/miRNA_mir-8191	Nil
TAATTACGGATACTGTTCAAA	3.91057	15.0383	1.63076	14.1496	0.00016884	0.0016152	S00295643	cel-miR-8198-3p	cel-mir-8198	piRNA_21ur-2868/miRNA_mir-8198	Nil
TAGCACCATATAAATTCAGTAA	2.78358	6.88557	8.87816	14.7497	0.000122773	0.00124821	S00333018	cel-miR-83-3p	cel-mir-83	miRNA_mir-83/miRNA_mir-83	Nil
CGCCTGATACTTTCGTCTCAACCT	3.20294	9.20836	3.25393	15.2511	9.41266e-05	0.00100031	S00239934	cel-miR-87-5p	cel-mir-87	miRNA_mir-87/miRNA_mir-87	Nil
AAGCGATCTTCTAGATGGTTGTAA	3.35236	10.2132	0.834588	6.96161	0.00832781	0.0348225	S00696066	Nil	cel-mir-1829b	miRNA_mir-1829.2	Nil
AGCGATCTTCTAGATGGTTGTA	5.44774	43.6449	1.26556	14.7041	0.00012578	0.00127243	S00711666	Nil	cel-mir-1829b	miRNA_mir-1829.2/miRNA_mir-1829.2	Nil
AAGCGATCTTCTAGATGGT	2.24111	4.72762	2.32294	7.08822	0.00775933	0.0330958	S00211418	Nil	cel-mir-1829b	miRNA_mir-1829.2/miRNA_mir-1829.2	Nil
AAGCGATCTTCTAGATGGTTGT	1.90153	3.73608	4.81144	7.42814	0.00642124	0.0287627	S00665350	Nil	cel-mir-1829b	miRNA_mir-1829.2/miRNA_mir-1829.2	Nil
TATCACAGCCAGCTTTGATG	2.48575	5.60127	1.99365	7.09272	0.00773983	0.0330396	S00300468	Nil	cel-mir-2	miRNA_mir-2/miRNA_mir-2	Nil
AGAGATCAGCGGTTACACTAC	3.4974	11.2933	2.67033	14.2105	0.000163464	0.00157203	S00618445	Nil	cel-mir-2209a	miRNA_mir-2209.1/miRNA_mir-2209.1	Nil
AATGGCACTGCATGAATTCAC	1.66967	3.18142	8.89352	5.75752	0.0164184	0.0566043	S01439292	Nil	cel-mir-228	miRNA_mir-228/miRNA_mir-228	Nil
ACACTGGTTATCTTTTCCATCGT	4.62203	24.6246	0.976103	9.09743	0.00255973	0.0143686	S00348177	Nil	cel-mir-229	miRNA_mir-229	Nil
GAGAAAGGTATCGGGTGTCATA	2.06833	4.19402	2.74964	6.97523	0.00826464	0.0346347	S00171531	Nil	cel-mir-229	miRNA_mir-229	Nil
GAGAAAGGTATCGGGTGTC	1.8925	3.71278	4.91315	7.23771	0.00713888	0.0311275	S01001734	Nil	cel-mir-229	miRNA_mir-229	Nil
CCCTGCAGTTTCGATGATTTTAT	4.09958	17.1433	0.445007	6.13011	0.01329	0.04892	S00779005	Nil	cel-mir-232	miRNA_mir-232	Nil
TAAATGCATCTTAACTGCGGT	4.07524	16.8566	0.454364	6.08745	0.0136147	0.0496435	S01438368	Nil	cel-mir-232	miRNA_mir-232/miRNA_mir-232	Nil
TATTGCACTCTCCCCGGCCT	2.71531	6.56734	4.23157	13.2758	0.000268866	0.00235971	S00720192	Nil	cel-mir-235	miRNA_mir-235/miRNA_mir-235	Nil
TATTGCACTCTCCCCGGCCTG	1.66483	3.17075	5.69106	5.93161	0.0148718	0.0527164	S00316667	Nil	cel-mir-235	miRNA_mir-235/miRNA_mir-235	Nil
TATTGCACTCTCCCCGGCC	1.61719	3.06778	6.54063	5.62336	0.0177228	0.0599479	S00844958	Nil	cel-mir-235	miRNA_mir-235/miRNA_mir-235	Nil
TAATACTGTCAGGTAATGAC	2.03964	4.11144	3.8084	7.87164	0.00502167	0.0240583	S01349548	Nil	cel-mir-236	miRNA_mir-236/miRNA_mir-236	Nil
TAATACTGTCAGGTAATGA	1.93208	3.81606	3.81962	7.31305	0.00684563	0.0301757	S00399679	Nil	cel-mir-236	miRNA_mir-236/miRNA_mir-236	Nil
TAATACTGTCAGGTAATGACG	1.88012	3.68106	6.86304	7.45363	0.00633094	0.0284628	S01541870	Nil	cel-mir-236	miRNA_mir-236/miRNA_mir-236	Nil
GAGAATTCTCGAACAGCT	3.27259	9.66382	0.873885	6.42005	0.011284	0.0438569	S01400278	Nil	cel-mir-237	miRNA_mir-237/miRNA_mir-237	Nil
TGGATGTTCTCGGACGTTCAAAGCT	2.67982	6.40777	4.09812	13.1542	0.000286888	0.00249017	S01099502	Nil	cel-mir-238	miRNA_mir-238	Nil
CAGTGTCTAGTCTAGTGCAAAC	2.32475	5.00978	3.77381	10.0765	0.00150174	0.00937663	S00569908	Nil	cel-mir-239a	miRNA_mir-239.1	Nil
TTTGTACTACACATAGGTACT	2.57066	5.9408	2.54867	9.92365	0.00163171	0.0100134	S00667991	Nil	cel-mir-239a	miRNA_mir-239.1/miRNA_mir-239.1	Nil
TACTGGCCCCCAAATCTTCGC	2.57863	5.97371	1.57625	7.75107	0.00536814	0.0252932	S00853384	Nil	cel-mir-240	miRNA_mir-240/miRNA_mir-240	Nil
GAGGATTTTGAGACTAGAATGC	2.4373	5.41626	2.24928	8.47707	0.00359657	0.0185569	S00803097	Nil	cel-mir-240	miRNA_mir-240/miRNA_mir-240	Nil
CGAGGATTTTGAGACTAGAATG	2.4186	5.34653	6.30038	11.8168	0.000586993	0.00444818	S01002224	Nil	cel-mir-240	miRNA_mir-240/miRNA_mir-240	Nil
CGAGGATTTTGAGACTAGAAT	2.18086	4.53424	3.86987	8.38905	0.00377494	0.0192675	S00694265	Nil	cel-mir-240	miRNA_mir-240/miRNA_mir-240	Nil
TATCTCGGTGCGATCGTACC	2.35019	5.0989	2.16782	7.02716	0.00802835	0.0339027	S00839377	Nil	cel-mir-243	miRNA_mir-243	Nil
TTACATGTTTCGGGTAGG	3.95786	15.5394	1.52288	11.0909	0.000867533	0.00606549	S01578012	Nil	cel-mir-246	miRNA_mir-246/miRNA_mir-246	Nil
CGCCTAACCGTTGTCATGTAAT	3.27899	9.70676	1.82767	10.7682	0.00103262	0.00699822	S00994563	Nil	cel-mir-246	miRNA_mir-246/miRNA_mir-246	Nil
TTACATGTTTCGGGTAGGA	2.14657	4.42773	5.69509	9.58606	0.00196064	0.0115948	S00382568	Nil	cel-mir-246	miRNA_mir-246/miRNA_mir-246	Nil
TTACATGTTTCGGGTAGGAG	1.82855	3.5518	5.41431	7.1035	0.00769343	0.0328855	S01495829	Nil	cel-mir-246	miRNA_mir-246/miRNA_mir-246	Nil
TACACGTGCACGGATAACGCT	4.08378	16.9567	0.764637	6.41216	0.0113343	0.0439807	S00366846	Nil	cel-mir-248	miRNA_mir-248/miRNA_mir-248	Nil
TACACGTGCACGGATAACGCTC	1.92677	3.80202	3.18978	6.27617	0.0122374	0.0463932	S00605640	Nil	cel-mir-248	miRNA_mir-248/miRNA_mir-248	Nil
AATCACAGTCAACTGTTGGCA	1.78694	3.45082	9.36749	6.47392	0.010947	0.0428859	S01394490	Nil	cel-mir-250	miRNA_mir-250	Nil
AATCACAGTCAACTGTTGGCATG	1.76962	3.40964	4.57205	6.46879	0.0109786	0.0429827	S00306117	Nil	cel-mir-250	miRNA_mir-250	Nil
AATCACAGTCAACTGTTGGCAT	1.67944	3.20304	7.75571	5.95225	0.0146986	0.0522679	S00146118	Nil	cel-mir-250	miRNA_mir-250	Nil
TTAGTAGGCGTTGTGGGAA	2.91785	7.55717	3.84278	15.6999	7.4231e-05	0.000821026	S01191151	Nil	cel-mir-253	miRNA_mir-253/miRNA_mir-253	Nil
TTAGTAGGCGTTGTGGGAAGG	2.7477	6.71647	4.94508	14.3327	0.000153185	0.00149278	S01247863	Nil	cel-mir-253	miRNA_mir-253/miRNA_mir-253	Nil
TTAGTAGGCGTTGTGGGAAG	2.5754	5.96038	4.06842	12.4103	0.000426992	0.00343381	S01452391	Nil	cel-mir-253	miRNA_mir-253/miRNA_mir-253	Nil
TTAGTAGGCGTTGTGGGA	2.24389	4.73672	2.77978	8.63702	0.00329405	0.017333	S01213296	Nil	cel-mir-253	miRNA_mir-253/miRNA_mir-253	Nil
ACGGCTACCTTCACTGCCACC	2.00631	4.01754	7.30361	8.34421	0.00386924	0.0196421	S00851272	Nil	cel-mir-34	miRNA_mir-34/miRNA_mir-34	Nil
AGGCAGTGTGGTTAGCTGGT	1.73411	3.32675	3.52958	5.90735	0.0150779	0.0532422	S01103530	Nil	cel-mir-34	miRNA_mir-34/miRNA_mir-34	Nil
TCACCGGGTGGAAACTAGCAGTG	4.85722	28.9847	0.497076	9.82355	0.00172295	0.0104403	S00867591	Nil	cel-mir-35	miRNA_mir-35	Nil
CGGGTGGAAACTAGCAGT	6.06659	67.0233	2.10728	20.3935	6.30479e-06	0.000102701	S01602103	Nil	cel-mir-35	miRNA_mir-35/miRNA_mir-35	Nil
ACCGGGTGGAAACTAGCAGT	5.47119	44.3599	1.28094	14.8513	0.000116334	0.00119411	S00686178	Nil	cel-mir-35	miRNA_mir-35/miRNA_mir-35	Nil
TCACCGGGTGGAAACTAGCA	4.56019	23.5914	7.13386	34.2149	4.93602e-09	2.16014e-07	S01280645	Nil	cel-mir-35	miRNA_mir-35/miRNA_mir-35	Nil
CCGGGTGGAAACTAGCAGT	4.47875	22.2966	3.04396	24.4716	7.54224e-07	1.6361e-05	S00104673	Nil	cel-mir-35	miRNA_mir-35/miRNA_mir-35	Nil
CACCGGGTGGAAACTAGCAGT	4.22796	18.7388	2.30068	17.1135	3.52132e-05	0.000439555	S01564550	Nil	cel-mir-35	miRNA_mir-35/miRNA_mir-35	Nil
TCACCGGGTGGAAACTAGCAG	4.05939	16.6724	7.29311	28.6208	8.80462e-08	2.58621e-06	S00936403	Nil	cel-mir-35	miRNA_mir-35/miRNA_mir-35	Nil
TCACCGGGTGGAAACTAGC	3.82584	14.1805	5.02638	24.6408	6.90805e-07	1.51514e-05	S00501446	Nil	cel-mir-35	miRNA_mir-35/miRNA_mir-35	Nil
CACCGGGTGAAAATTCGCATG	6.00016	64.0072	1.36845	19.4204	1.04888e-05	0.000158346	S00179670	Nil	cel-mir-36	miRNA_mir-36/miRNA_mir-36	Nil
CCGGGTGAAAATTCGCATG	5.70181	52.0494	1.24551	16.6964	4.38663e-05	0.00052835	S00622183	Nil	cel-mir-36	miRNA_mir-36/miRNA_mir-36	Nil
TCACCGGGTGAAAATTCGCA	5.17879	36.2219	2.92307	27.5208	1.55434e-07	4.23025e-06	S01628130	Nil	cel-mir-36	miRNA_mir-36/miRNA_mir-36	Nil
TCACCGGGTGAAAATTCGCAT	4.08258	16.9425	5.97656	28.2214	1.08215e-07	3.10126e-06	S00725172	Nil	cel-mir-36	miRNA_mir-36/miRNA_mir-36	Nil
ATCACCGGGTGAACACTTGCA	4.37677	20.775	0.21453	6.0879	0.0136112	0.0496366	S01647875	Nil	cel-mir-37	miRNA_mir-37	Nil
ATCACCGGGTGAACACTTGCAGT	3.22245	9.33368	1.87797	10.4008	0.00125961	0.00818524	S00561064	Nil	cel-mir-37	miRNA_mir-37	Nil
TCACCGGGTGAACACTTGC	4.67021	25.4609	2.20492	17.2708	3.24152e-05	0.000410078	S00513006	Nil	cel-mir-37	miRNA_mir-37/miRNA_mir-37	Nil
TCACCGGGTGAACACTTGCAG	4.59192	24.1161	6.21155	34.1514	5.09969e-09	2.21716e-07	S01397770	Nil	cel-mir-37	miRNA_mir-37/miRNA_mir-37	Nil
CACCGGGTGAACACTTGCAGT	4.36633	20.6252	2.6498	18.6434	1.57601e-05	0.000222773	S00114264	Nil	cel-mir-37	miRNA_mir-37/miRNA_mir-37	Nil
TCACCGGGTGAACACTTGCA	4.11213	17.2931	5.54836	26.951	2.08704e-07	5.44269e-06	S01081502	Nil	cel-mir-37	miRNA_mir-37/miRNA_mir-37	Nil
CCGGGTGAACACTTGCAGT	3.37072	10.344	1.44703	7.26117	0.00704621	0.030842	S00942743	Nil	cel-mir-37	miRNA_mir-37/miRNA_mir-37	Nil
TCACCGGGAGAAAAACTGGAGTA	6.36987	82.7032	1.88176	23.311	1.37826e-06	2.7695e-05	S00350992	Nil	cel-mir-38	miRNA_mir-38	Nil
TCACCGGGAGAAAAACTG	6.39244	84.0071	2.07056	23.563	1.20904e-06	2.47057e-05	S01569933	Nil	cel-mir-38	miRNA_mir-38/miRNA_mir-38	Nil
TCACCGGGAGAAAAACTGGAG	4.17523	18.0663	2.45951	19.3023	1.11577e-05	0.000166945	S01537497	Nil	cel-mir-38	miRNA_mir-38/miRNA_mir-38	Nil
CAGCTGATTTCGTCTTGGTAATA	5.01903	32.4248	0.914752	11.4211	0.00072616	0.00526881	S01424337	Nil	cel-mir-39	miRNA_mir-39	Nil
TCACCGGGTGTAAATCAGCTTGG	4.08719	16.9968	2.35098	15.8942	6.69854e-05	0.000755026	S00192297	Nil	cel-mir-39	miRNA_mir-39	Nil
CACCGGGTGTAAATCAGCTTG	7.67105	203.806	2.80993	38.4576	5.59715e-10	3.36683e-08	S00316262	Nil	cel-mir-39	miRNA_mir-39/miRNA_mir-39	Nil
ACCGGGTGTAAATCAGCTTG	5.17944	36.2382	1.17517	12.6512	0.000375335	0.00309603	S01499131	Nil	cel-mir-39	miRNA_mir-39/miRNA_mir-39	Nil
TCACCGGGTGTAAATCAGCT	4.30876	19.8183	6.69045	31.1589	2.3779e-08	8.35735e-07	S00071790	Nil	cel-mir-39	miRNA_mir-39/miRNA_mir-39	Nil
TCACCGGGTGTAAATCAGC	4.30328	19.7432	3.69574	25.8071	3.77339e-07	9.0061e-06	S00280331	Nil	cel-mir-39	miRNA_mir-39/miRNA_mir-39	Nil
TCACCGGGTGTAAATCAGCTT	4.19408	18.3039	7.35826	29.8431	4.68541e-08	1.49991e-06	S00012394	Nil	cel-mir-39	miRNA_mir-39/miRNA_mir-39	Nil
CCGGGTGTAAATCAGCTTG	3.96429	15.6089	2.40572	17.0635	3.61516e-05	0.000449579	S01434397	Nil	cel-mir-39	miRNA_mir-39/miRNA_mir-39	Nil
CGGGTGTAAATCAGCTTG	3.26901	9.63984	0.928509	6.42968	0.011223	0.0436711	S01272657	Nil	cel-mir-39	miRNA_mir-39/miRNA_mir-39	Nil
AGCTGATTTCGTCTTGGTAAT	3.76097	13.557	3.34173	17.8384	2.40493e-05	0.000318498	S00443433	Nil	cel-mir-39	miRNA_mir-39/ncRNA_Y62F5A.15/miRNA_mir-39	Nil
AGCTGATTTCGTCTTGGTAA	3.62441	12.3326	0.973314	8.46775	0.00361504	0.0186272	S01062667	Nil	cel-mir-39	miRNA_mir-39/ncRNA_Y62F5A.15/miRNA_mir-39	Nil
ATCATCGATCACGTGTGATGA	2.62239	6.15768	2.24739	9.17872	0.0024485	0.0138614	S00312040	Nil	cel-mir-392	miRNA_mir-392/miRNA_mir-392	Nil
TCACCGGGTGTACATCAGCTAAG	4.51095	22.7998	1.28023	15.4886	8.30083e-05	0.000901067	S00852854	Nil	cel-mir-40	miRNA_mir-40	Nil
CTATCACCGGGTGTACATCAGC	2.45041	5.46573	1.38099	6.08594	0.0136263	0.0496704	S00448559	Nil	cel-mir-40	miRNA_mir-40	Nil
CCGGGTGTACATCAGCTAA	5.70179	52.0486	1.18972	16.6466	4.5034e-05	0.000539758	S01238403	Nil	cel-mir-40	miRNA_mir-40/miRNA_mir-40	Nil
ACCGGGTGTACATCAGCTAA	4.36841	20.6549	0.856504	7.75013	0.00537092	0.0253026	S00624196	Nil	cel-mir-40	miRNA_mir-40/miRNA_mir-40	Nil
TCACCGGGTGTACATCAGCTA	4.36503	20.6066	6.16181	31.3705	2.13237e-08	7.62115e-07	S01625485	Nil	cel-mir-40	miRNA_mir-40/miRNA_mir-40	Nil
CGGGTGTACATCAGCTAA	3.90435	14.9736	1.08221	10.3727	0.00127892	0.00827939	S01087190	Nil	cel-mir-40	miRNA_mir-40/miRNA_mir-40	Nil
TCACCGGGTGTACATCAGCT	3.50606	11.3613	2.69154	12.9183	0.000325399	0.00276405	S00585305	Nil	cel-mir-40	miRNA_mir-40/miRNA_mir-40	Nil
CACCGGGTGTACATCAGCTAA	3.46194	11.0191	2.69864	16.5168	4.82246e-05	0.000571335	S00223435	Nil	cel-mir-40	miRNA_mir-40/miRNA_mir-40	Nil
TCACCGGGTGTACATCAGC	3.38145	10.4212	1.27846	7.25573	0.00706759	0.0309079	S00463509	Nil	cel-mir-40	miRNA_mir-40/miRNA_mir-40	Nil
GATACTTCTAACAACTCGCTA	4.48082	22.3286	2.18207	22.3655	2.25407e-06	4.23046e-05	S00032683	Nil	cel-mir-41	miRNA_mir-41	Nil
GATACTTCTAACAACTCGCT	4.05341	16.6034	1.01622	6.41511	0.0113154	0.0439392	S00245933	Nil	cel-mir-41	miRNA_mir-41	Nil
TCACCGGGTGAAAAATCACCT	5.32988	40.2212	1.37913	13.8518	0.00019782	0.00183707	S01346154	Nil	cel-mir-41	miRNA_mir-41/miRNA_mir-41	Nil
CACCGGGTGAAAAATCACCTA	4.61394	24.4869	0.66914	8.87108	0.00289729	0.0157285	S01487114	Nil	cel-mir-41	miRNA_mir-41/miRNA_mir-41	Nil
GTCATGGAGGCGCTCTCTTCA	4.37668	20.7736	0.619905	7.62037	0.00577132	0.0266715	S00606904	Nil	cel-mir-47	miRNA_mir-47/miRNA_mir-47	Nil
AAGAGCGCTTGTAGTGAGTTGTC	2.81056	7.01557	2.51039	11.0602	0.00088203	0.00614698	S00031547	Nil	cel-mir-4812	miRNA_mir-4812	Nil
CAGACTATCTAGGAAATATTGAACT	4.0796	16.9076	0.887565	6.44824	0.0111063	0.0433549	S01042411	Nil	cel-mir-4813	miRNA_mir-4813	Nil
TTCAATATACCGGATGGTCTG	2.40083	5.28108	2.72203	8.10578	0.00441249	0.021748	S00975253	Nil	cel-mir-4813	miRNA_mir-4813/miRNA_mir-4813	Nil
AGCACCACGAGAAGCTGCAGA	2.66499	6.34223	1.84512	7.59913	0.00583973	0.026898	S01392273	Nil	cel-mir-49	miRNA_mir-49/miRNA_mir-49	Nil
GATCTACAATTTTCGCACTTACAG	2.68428	6.42762	2.00071	9.58224	0.00196472	0.0116118	S01422809	Nil	cel-mir-4816	miRNA_mir-4916	Nil
TACCCGTAGCTCCTATCCATGTTA	2.2201	4.65924	4.10495	9.59503	0.00195108	0.0115458	S01272983	Nil	cel-mir-51	miRNA_mir-51	Nil
TACCCGTAGCTCCTATCCA	2.4179	5.34393	3.10265	9.64014	0.00190374	0.0113161	S00668611	Nil	cel-mir-51	miRNA_mir-51/miRNA_mir-51	Nil
ACCCGTAGCTCCTATCCATGTT	2.18888	4.5595	2.67394	8.01	0.00465203	0.0226659	S00362658	Nil	cel-mir-51	miRNA_mir-51/miRNA_mir-51	Nil
TACCCGTAGCTCCTATCCATG	1.89	3.70634	3.99134	6.89234	0.00865665	0.0358548	S00735597	Nil	cel-mir-51	miRNA_mir-51/miRNA_mir-51	Nil
CCGTAGCTCCTATCCATGTT	1.85475	3.6169	3.25966	6.08844	0.013607	0.0496292	S01330401	Nil	cel-mir-51	miRNA_mir-51/miRNA_mir-51	Nil
CGTAGCTCCTATCCATGTT	1.82975	3.55476	4.86748	6.82442	0.00899206	0.0369008	S00288351	Nil	cel-mir-51	miRNA_mir-51/miRNA_mir-51	Nil
TACCCGTAGCTCCTATCCATGT	1.71406	3.28083	7.05244	6.26133	0.0123402	0.0466482	S01181059	Nil	cel-mir-51	miRNA_mir-51/miRNA_mir-51	Nil
CGTACATATGTTTCCGTG	2.83315	7.12627	1.9736	8.68221	0.00321336	0.0170031	S00660959	Nil	cel-mir-52	miRNA_mir-52/miRNA_mir-52	Nil
CACGGCACAATATATGGGTCGCC	4.07009	16.7965	0.825319	6.39983	0.0114132	0.0442243	S00204860	Nil	cel-mir-53	miRNA_mir-53	Nil
CACGGCACAATATATGGGTCG	2.86891	7.30514	1.12971	6.29173	0.0121304	0.0461287	S01605770	Nil	cel-mir-53	miRNA_mir-53/miRNA_mir-53	Nil
AGGATATGAGACGACGAGAAC	2.04431	4.12475	6.46899	8.55317	0.00344927	0.0179642	S01094818	Nil	cel-mir-54	miRNA_mir-54/miRNA_mir-54	Nil
CGGCAGAAACCTATCGGTTAT	4.81995	28.2455	0.972044	10.2485	0.00136797	0.00872658	S01249286	Nil	cel-mir-55	miRNA_mir-55/miRNA_mir-55	Nil
CGGCAGAAACCTATCGGTT	2.33266	5.03735	2.17075	6.1129	0.01342	0.0491903	S01627788	Nil	cel-mir-55	miRNA_mir-55/miRNA_mir-55	Nil
TACCCGTATAAGTTTCTGCTGA	2.28381	4.86962	6.82398	10.7071	0.00106727	0.00717917	S00389659	Nil	cel-mir-55	miRNA_mir-55/miRNA_mir-55	Nil
CCGTATAAGTTTCTGCTGAG	1.89069	3.70813	3.07458	6.07973	0.0136743	0.0497752	S01509059	Nil	cel-mir-55	miRNA_mir-55/miRNA_mir-55	Nil
GTTCCCGGTCGATGCACCA	2.53922	5.81273	6.42682	12.8986	0.000328844	0.00278872	S00419166	Nil	cel-mir-5592-1	miRNA_mir-5592.1	Nil
TTCCCGGTCGATGCACCA	1.66806	3.17788	9.66756	5.63997	0.0175556	0.0595296	S01152581	Nil	cel-mir-5592-1	miRNA_mir-5592.1	Nil
TGTATTAAACGGTAAGGGCCGG	2.54116	5.82058	1.27814	6.6101	0.0101403	0.0404394	S01207381	Nil	cel-mir-5592-2/cel-mir-5592-1	miRNA_mir-5592.1,miRNA_mir-5592.2/miRNA_mir-5592.2/miRNA_mir-5592.1	Nil
TATTAAACGGTAAGGGCCGGC	2.22333	4.66971	4.3104	9.90493	0.0016484	0.0100898	S01426636	Nil	cel-mir-5592-2/cel-mir-5592-1	miRNA_mir-5592.1,miRNA_mir-5592.2/miRNA_mir-5592.2/miRNA_mir-5592.1	Nil
GTATTAAACGGTAAGGGCCGGC	1.75918	3.38506	7.05804	6.57701	0.0103305	0.0410466	S00367560	Nil	cel-mir-5592-2/cel-mir-5592-1	miRNA_mir-5592.1,miRNA_mir-5592.2/miRNA_mir-5592.2/miRNA_mir-5592.1	Nil
CATGTATTAAACGGTAAGGGCCG	1.98063	3.94665	2.99592	6.61568	0.0101086	0.0403336	S01279444	Nil	cel-mir-5592-2/cel-mir-5592-1	miRNA_mir-5592.2/miRNA_mir-5592.1	Nil
CATGTATTAAACGGTAAGGGCC	1.91546	3.77233	5.99	7.72928	0.00543331	0.0255151	S01476262	Nil	cel-mir-5592-2/cel-mir-5592-1	miRNA_mir-5592.2/miRNA_mir-5592.1	Nil
CATGTATTAAACGGTAAGGGC	1.85467	3.6167	2.8579	5.86604	0.0154359	0.0541204	S01013137	Nil	cel-mir-5592-2/cel-mir-5592-1	miRNA_mir-5592.2/miRNA_mir-5592.1	Nil
TCATCCTAAATTTGACGG	1.7044	3.25892	4.07319	5.78916	0.0161254	0.0558802	S00297432	Nil	cel-mir-56	miRNA_mir-56	Nil
TGGCGGATCCATTTTGGGTTGTAC	2.62641	6.17488	1.55813	7.85897	0.00505698	0.0241948	S00376149	Nil	cel-mir-56	miRNA_mir-56/miRNA_mir-56	Nil
CCCGTAATGTTTCCGCTGAG	2.55807	5.88919	1.66065	5.83115	0.0157449	0.0549197	S00745827	Nil	cel-mir-56	miRNA_mir-56/miRNA_mir-56	Nil
GCCCTACTCTTCGCATCTCATC	2.43246	5.39812	4.06515	9.95854	0.00160109	0.00985339	S01275794	Nil	cel-mir-58a	miRNA_mir-58.1/ncRNA_Y67D8A.6/miRNA_mir-58.1	Nil
ATGGGTTACGGGGCTTAGTCCTT	3.77268	13.6675	2.51475	19.0611	1.2661e-05	0.000185315	S01516728	Nil	cel-mir-61	miRNA_mir-61	Nil
TCCATTATCGCTGAACCTCGA	3.34399	10.1541	0.7022	8.86881	0.00290089	0.0157432	S00650137	Nil	cel-mir-61	miRNA_mir-61	Nil
GACTAGAACCGTTACTCATC	2.03041	4.08521	4.15761	7.9104	0.0049152	0.0236432	S01256051	Nil	cel-mir-61	miRNA_mir-61/miRNA_mir-61	Nil
TGACTAGAACCGTTACTCA	1.65679	3.15313	4.56369	5.64917	0.0174637	0.0592851	S01279500	Nil	cel-mir-61	miRNA_mir-61/miRNA_mir-61	Nil
TGATATGTAATCTAGCTTAC	3.83279	14.249	1.12026	10.0008	0.00156479	0.00968193	S00022858	Nil	cel-mir-62	miRNA_mir-62/miRNA_mir-62	Nil
TGATATGTAATCTAGCTTACA	1.95842	3.88637	4.04015	7.11612	0.00763947	0.032712	S00153453	Nil	cel-mir-62	miRNA_mir-62/miRNA_mir-62	Nil
TATGACACTGAAGCGAGTTGGAAAT	2.39025	5.24248	2.19233	6.94434	0.00840856	0.0350624	S01440414	Nil	cel-mir-63	miRNA_mir-63	Nil
TATGACACTGAAGCGAGT	1.7944	3.46871	6.9146	6.81819	0.00902351	0.036993	S01443795	Nil	cel-mir-63	miRNA_mir-63/miRNA_mir-63	Nil
CGGTGCAACGATCAGTGGCATGC	3.63417	12.4164	0.951553	8.50207	0.00354749	0.0183575	S00942686	Nil	cel-mir-64	miRNA_mir-64	Nil
CGGTGCAACGATCAGTGGCATGCT	2.45969	5.50099	4.04327	11.327	0.000763917	0.00548157	S00426384	Nil	cel-mir-64	miRNA_mir-64	Nil
TATGACACTGAAGCGTTACCGAAC	1.79589	3.47229	4.06957	6.49705	0.0108055	0.0424891	S00967190	Nil	cel-mir-64	miRNA_mir-64	Nil
TATGACACTGAAGCGTTACC	1.79572	3.47188	4.70168	6.64409	0.00994863	0.0398459	S01177278	Nil	cel-mir-64	miRNA_mir-64/miRNA_mir-64	Nil
ATGACACTGAAGCGTAACCGAA	2.77943	6.86583	1.11202	5.71535	0.0168173	0.0575636	S00745286	Nil	cel-mir-65	miRNA_mir-65/miRNA_mir-65	Nil
TATGACACTGAAGCGTAAC	1.8757	3.66979	3.41227	6.36027	0.0116705	0.0449191	S00852227	Nil	cel-mir-65	miRNA_mir-65/miRNA_mir-65	Nil
TATGACACTGAAGCGTAACCG	1.802	3.48704	5.4294	6.88911	0.00867232	0.0359063	S00979547	Nil	cel-mir-65	miRNA_mir-65/miRNA_mir-65	Nil
TATGACACTGAAGCGTAACC	1.65562	3.15059	5.10436	5.7587	0.0164073	0.0565787	S01645049	Nil	cel-mir-65	miRNA_mir-65/miRNA_mir-65	Nil
TCACAACCTCCTAGAAAGAG	2.51554	5.71813	1.60504	5.63934	0.0175619	0.0595424	S00472670	Nil	cel-mir-67	miRNA_mir-67/miRNA_mir-67	Nil
TAATACGTCGTTGGTGTT	3.48881	11.2263	1.81272	10.7128	0.00106399	0.00716228	S00600877	Nil	cel-mir-70	miRNA_mir-70/miRNA_mir-70	Nil
ATACGTCGTTGGTGTTTCCAT	2.18632	4.55144	2.05685	6.60171	0.0101882	0.0405972	S00853909	Nil	cel-mir-70	miRNA_mir-70/miRNA_mir-70	Nil
CGAAATACTATCGACGAATAAC	2.14292	4.41654	2.26222	6.21454	0.0126706	0.0474595	S01237814	Nil	cel-mir-70	miRNA_mir-70/miRNA_mir-70	Nil
TATCACTATTCTGTTTTTCGCC	2.83674	7.14404	8.27025	15.3858	8.76476e-05	0.000942935	S00840087	Nil	cel-mir-71	miRNA_mir-71	Nil
TGAAAGACATGGGTAGTGAGACGT	2.08614	4.2461	6.04416	8.87869	0.00288522	0.0156826	S01647852	Nil	cel-mir-71	miRNA_mir-71	Nil
TGAAAGACATGGGTAGTG	3.14636	8.85422	5.62947	18.6165	1.59843e-05	0.000225498	S01217514	Nil	cel-mir-71	miRNA_mir-71/miRNA_mir-71	Nil
TGAAAGACATGGGTAGTGAG	3.08508	8.48597	8.21075	17.8147	2.43505e-05	0.000321799	S00099493	Nil	cel-mir-71	miRNA_mir-71/miRNA_mir-71	Nil
GAAAGACATGGGTAGTGAGACG	3.00327	8.01816	1.63664	7.23719	0.00714094	0.031135	S01588045	Nil	cel-mir-71	miRNA_mir-71/miRNA_mir-71	Nil
TGAAAGACATGGGTAGTGAGA	2.91632	7.54921	8.39573	16.1439	5.87096e-05	0.000676466	S01067254	Nil	cel-mir-71	miRNA_mir-71/miRNA_mir-71	Nil
TGAAAGACATGGGTAGTGA	2.66199	6.32903	9.55731	13.4056	0.000250882	0.00222879	S01149103	Nil	cel-mir-71	miRNA_mir-71/miRNA_mir-71	Nil
TGAAAGACATGGGTAGTGAGAC	2.51051	5.69823	8.70378	12.3154	0.000449262	0.00357518	S00708658	Nil	cel-mir-71	miRNA_mir-71/miRNA_mir-71	Nil
GGCAAGATGTTGGCATAGCTGA	2.60494	6.08365	1.68079	7.66353	0.00563488	0.0261972	S01358327	Nil	cel-mir-72	miRNA_mir-72/miRNA_mir-72	Nil
CTACATCTCAACCTGGGC	3.1976	9.17434	3.29907	15.3269	9.0422e-05	0.000967762	S01512180	Nil	cel-mir-74	miRNA_mir-74	Nil
CGGGCTTCCATCTCTTTCCCAG	3.29824	9.83713	2.3187	13.2913	0.000266651	0.00234492	S00832659	Nil	cel-mir-74	miRNA_mir-74/ncRNA_T24D8.14/miRNA_mir-74	Nil
TTAAAGCTACCAACCGGC	2.86032	7.26178	1.15474	6.2636	0.0123245	0.0466076	S01542663	Nil	cel-mir-75	miRNA_mir-75/miRNA_mir-75	Nil
TTCATCAGGCCATAGCTGTCCAAA	4.36235	20.5683	0.409878	7.15174	0.00748923	0.0322458	S00232161	Nil	cel-mir-77	miRNA_mir-77	Nil
TTCATCAGGCCATAGCTGTC	3.10773	8.62023	5.61333	18.2398	1.94777e-05	0.000266844	S00696740	Nil	cel-mir-77	miRNA_mir-77/miRNA_mir-77	Nil
TTCATCAGGCCATAGCTGT	2.67327	6.37874	8.21966	13.9094	0.000191845	0.0017908	S00902772	Nil	cel-mir-77	miRNA_mir-77/miRNA_mir-77	Nil
TTCATCAGGCCATAGCTGTCC	2.45279	5.47474	7.0051	12.1413	0.000493194	0.00386004	S01286650	Nil	cel-mir-77	miRNA_mir-77/miRNA_mir-77	Nil
TTCATCAGGCCATAGCTG	2.40331	5.29016	4.51802	11.3121	0.000770064	0.00551632	S01212808	Nil	cel-mir-77	miRNA_mir-77/miRNA_mir-77	Nil
GATGGTTGTGCTCTGAGGAAA	1.90782	3.75242	5.68445	7.47495	0.00625642	0.0282342	S00441828	Nil	cel-mir-77	miRNA_mir-77/miRNA_mir-77	Nil
TAATGCCCTGAATGATGTTCAA	3.25936	9.57555	1.48996	8.86299	0.00291015	0.0157831	S01068669	Nil	cel-mir-786	miRNA_mir-786/miRNA_mir-786	Nil
AATGCCCTGAATGATGTTCAAT	1.88156	3.68474	3.30672	6.63092	0.0100225	0.0400847	S00431038	Nil	cel-mir-786	miRNA_mir-786/miRNA_mir-786	Nil
TTGGCTACAGGTTTCTTTC	4.98154	31.5931	1.74281	20.2465	6.80815e-06	0.000109538	S00013707	Nil	cel-mir-79	miRNA_mir-79	Nil
CTTGGCACTCGCGAACACC	4.0656	16.7444	0.525196	6.18144	0.0129098	0.0480414	S00177207	Nil	cel-mir-790	miRNA_mir-790/miRNA_mir-790	Nil
CTTGGCACTCGCGAACACCG	2.39952	5.27627	2.25389	6.92386	0.0085054	0.0353616	S00488288	Nil	cel-mir-790	miRNA_mir-790/miRNA_mir-790	Nil
CTTGGCACTCGCGAACACCGC	1.85736	3.62345	2.95486	5.70012	0.0169639	0.0579713	S00999000	Nil	cel-mir-790	miRNA_mir-790/miRNA_mir-790	Nil
TTTGGCACTCCGCAGATAAGGCA	4.62181	24.6209	0.624284	8.85052	0.0029301	0.0158589	S01353553	Nil	cel-mir-791	miRNA_mir-791/miRNA_mir-791	Nil
TTGAGATCATTAGTTGAAAGCC	2.47602	5.56361	2.37531	8.10897	0.00440474	0.0217249	S00239461	Nil	cel-mir-80	miRNA_mir-80	Nil
ATCATTAGTTGAAAGCCG	4.0694	16.7885	0.328396	5.66221	0.0173344	0.0589472	S00120982	Nil	cel-mir-80	miRNA_mir-80/miRNA_mir-80	Nil
TGAGATCATTAGTTGAAA	2.28864	4.88595	2.48065	8.07827	0.00447997	0.0220061	S00750597	Nil	cel-mir-80	miRNA_mir-80/miRNA_mir-80	Nil
TGAGATCATTAGTTGAAAGC	1.77739	3.42806	9.02001	6.4626	0.0110169	0.0431058	S01456578	Nil	cel-mir-80	miRNA_mir-80/miRNA_mir-80	Nil
CGCGGGACTAGTCAAGTGTCGGCT	4.35284	20.4331	1.08518	7.78214	0.00527661	0.0249747	S00046602	Nil	cel-mir-8193	miRNA_mir-8193	Nil
TTGCCGTAGTTAATTTTTCTTTG	4.61828	24.5607	0.750493	8.95856	0.00276177	0.015173	S01427348	Nil	cel-mir-8196a	miRNA_mir-8196.1	Nil
ATCATCGTGAAAGCCAGT	4.39441	21.0304	0.524262	7.54666	0.0060122	0.0274464	S01610538	Nil	cel-mir-82	miRNA_mir-82/miRNA_mir-82	Nil
AGATCATCGTGAAAGCCAGT	2.508	5.6883	1.94537	7.83229	0.00513217	0.024478	S01012444	Nil	cel-mir-82	miRNA_mir-82/miRNA_mir-82	Nil
GATCATCGTGAAAGCCAGT	2.40451	5.29455	1.92421	7.15507	0.00747531	0.0322049	S01079123	Nil	cel-mir-82	miRNA_mir-82/miRNA_mir-82	Nil
TAGCACCATATAAATTCAGTAAT	3.15962	8.93593	3.68345	16.4094	5.1034e-05	0.00060007	S00847842	Nil	cel-mir-83	miRNA_mir-83	Nil
TAGCACCATATAAATTCAGTA	2.54097	5.81981	2.59874	9.08454	0.00257784	0.0144453	S00680857	Nil	cel-mir-83	miRNA_mir-83/miRNA_mir-83	Nil
CCACAATGTTTCAACTAACTCGGCT	5.34193	40.5583	1.17629	13.7885	0.000204597	0.00188944	S01226934	Nil	cel-mir-84	miRNA_mir-84	Nil
TGAGGTAGTATGTAATATTGT	2.04428	4.12468	4.03011	8.26862	0.00403367	0.0202951	S01523649	Nil	cel-mir-84	miRNA_mir-84/miRNA_mir-84	Nil
CGCCTGATACTTTCGTCTCAACC	3.37431	10.3698	1.78072	11.6141	0.000654559	0.00485999	S01524118	Nil	cel-mir-87	miRNA_mir-87/miRNA_mir-87	Nil
CGCCTGATACTTTCGTCTCAAC	2.80871	7.00659	1.49919	7.31129	0.00685236	0.0301988	S00275630	Nil	cel-mir-87	miRNA_mir-87/miRNA_mir-87	Nil
TGTGGGTGTCCGTTGCGGTGCT	3.58886	12.0324	2.03681	11.5105	0.000692077	0.00507654	S00190287	Nil	cel-mir-37	ncRNA_Y62F5A.14/miRNA_mir-37/miRNA_mir-37	Nil

## Sheet: Extended Data Table 2
Ex. Table 2: Significantly differentially expressed genes (FDR<0.05) in wild-type animal vs miR-71 knock-out animal with and without azide stress. Sequencing was carried out using a 2x150bp paired-end (PE) configuration; image analysis and base calling were conducted by the HiSeq Control Software (HCS) + OLB + GAPipeline-1.6 (Illumina) on the HiSeq instrument. The sequences were processed and ana…
Significant differentially expressed genes (FDR<0.05) in N2 vs ∆miR-71.
baseMean	log2FoldChange	lfcSE	stat	pvalue	padj (FDR)	Chr	Start	End	Strand	GeneSymbol	Description
285.398	3.69969	0.180419	20.5061	1.89859e-93	1.48849e-89	NC_003283.11	1804441	1804924	-	hsp-16.2	Heat Shock Protein
96.6822	3.23635	0.207079	15.6286	4.64923e-55	2.43e-51	NC_003283.11	1805271	1805760	+	hsp-16.41	Heat shock protein Hsp-16.41
360.384	2.09745	0.136978	15.3123	6.32904e-53	2.48098e-49	NC_003279.8	9320412	9322481	-	hsp-70	Heat Shock Protein
383.669	2.08202	0.145036	14.3552	9.88738e-47	3.10068e-43	NC_003284.9	406490	416535	-	ZK1193.2	Uncharacterized protein
5715.68	2.02995	0.0783955	25.8937	7.84563e-148	1.2302e-143	NC_003279.8	9364777	9389982	-	ppfr-1	Protein Phosphatase Four Regulatory subunit
152.031	1.94797	0.165718	11.7548	6.6746e-32	9.51433e-29	NC_003282.8	16202405	16205264	+	H25K10.1	Purple acid phosphatase
52.8836	1.83761	0.212887	8.63184	6.0373e-18	3.15549e-15	NC_003283.11	241432	242566	-	R02C2.7	Uncharacterized protein
87.7141	1.75875	0.198656	8.85326	8.50019e-19	4.59596e-16	NC_003284.9	417482	420361	-	ZK1193.3	Uncharacterized protein
58.973	1.75	0.204246	8.56813	1.05178e-17	5.31998e-15	NC_003284.9	422890	425625	-	ZK1193.4	Uncharacterized protein
26.7162	1.44421	0.220819	6.54022	6.14292e-11	1.20401e-08	NC_003283.11	15766575	15767185	+	F57A10.2	Major sperm protein
276.056	1.37488	0.145278	9.4638	2.96948e-21	1.94006e-18	NC_003283.11	11118951	11119705	-	H19N07.3	Uncharacterized protein
13.8939	1.30886	0.216	6.05953	1.36517e-09	1.96384e-07	NC_003283.11	9090115	9090604	+	hsp-16.11	Heat shock protein Hsp-16.1/Hsp-16.11
180.93	1.2635	0.17047	7.41185	1.2455e-13	4.24554e-11	NC_003284.9	14528717	14529074	+	nspc-19	Nematode Specific Peptide family%2C group C
509.904	1.25488	0.129842	9.66465	4.26084e-22	2.90478e-19	NC_003284.9	12343635	12343985	+	nspc-10	Nematode Specific Peptide family%2C group C
479.368	1.21367	0.114155	10.6318	2.12004e-26	2.21614e-23	NC_003281.10	8038247	8041114	+	dpf-6	Dipeptidyl peptidase family member 6
84.3492	1.21243	0.200535	6.04598	1.48503e-09	2.09778e-07	NC_003283.11	18919319	18931372	-	ptr-22	PaTched Related family
393.616	1.17443	0.167	7.03249	2.02873e-12	5.21484e-10	NC_003284.9	14527212	14527569	-	nspc-18	Nematode Specific Peptide family%2C group C
43.395	1.17097	0.216039	5.42016	5.95457e-08	5.42836e-06	NC_003279.8	7398908	7400797	-	C15A11.4	Uncharacterized protein
228.332	1.14788	0.155043	7.40362	1.32517e-13	4.42099e-11	NC_003284.9	12357508	12357858	+	nspc-13	Nematode Specific Peptide family%2C group C
135.262	1.1377	0.157847	7.20759	5.69499e-13	1.65366e-10	NC_003284.9	8534727	8535078	-	nspc-1	Nematode Specific Peptide family%2C group C
31.8416	1.12919	0.218267	5.17345	2.29811e-07	1.71592e-05	NC_003284.9	6989878	6990643	+	F01E11.18	Uncharacterized protein
26.3733	1.12678	0.219499	5.13343	2.84507e-07	2.04058e-05	NC_003283.11	17569380	17571603	+	C38D9.2	Uncharacterized protein
533.896	1.11041	0.113387	9.79306	1.20588e-22	1.08537e-19	NC_003284.9	12343005	12343355	-	nspc-9	Nematode Specific Peptide family%2C group C
42.2829	1.08774	0.209935	5.1813	2.20343e-07	1.66105e-05	NC_003279.8	12292269	12293936	-	gmd-2	GDP-mannose 4%2C6 dehydratase 2
396.416	1.08743	0.120875	8.99635	2.33342e-19	1.30671e-16	NC_003283.11	4874923	4879292	-	T19H12.6	Uncharacterized protein
112.968	1.06925	0.207863	5.144	2.68949e-07	1.96145e-05	NC_003283.11	17640728	17650522	-	fbxa-192	F-box A protein
37.397	1.06565	0.212855	5.00646	5.54392e-07	3.56265e-05	NC_003280.10	9485	11826	-	best-4	Bestrophin homolog
39.7347	1.06033	0.22078	4.80265	1.56577e-06	8.76832e-05	NC_003281.10	10960293	10966996	-	W05B2.2	Uncharacterized protein
218.664	1.05338	0.150306	7.00821	2.4139e-12	6.10482e-10	NC_003279.8	13508948	13511878	+	Y87G2A.19	Uncharacterized protein
47.8665	1.04392	0.213051	4.89986	9.59033e-07	5.76155e-05	NC_003280.10	7299571	7301490	+	C30G12.1	Uncharacterized protein
23.3109	1.04039	0.220372	4.72108	2.34596e-06	0.000122615	NC_003281.10	4885697	4887442	-	clec-6	C-type LECtin
113.874	1.03108	0.169922	6.06794	1.29562e-09	1.89862e-07	NC_003280.10	12823679	12824047	+	Y46G5A.36	Uncharacterized protein
1081.92	1.00959	0.131101	7.70088	1.35137e-14	5.00998e-12	NC_003283.11	4904000	4905850	+	ugt-8	UDP-GlucuronosylTransferase
414.536	1.00908	0.155197	6.50195	7.92837e-11	1.49779e-08	NC_003281.10	11366790	11368349	+	T28D6.3	Uncharacterized protein
62.651	1.00588	0.201716	4.98661	6.1448e-07	3.90083e-05	NC_003284.9	8403728	8408282	-	sulp-3	Sulfate permease family protein 3
47.4111	1.00081	0.205128	4.87895	1.06652e-06	6.26332e-05	NC_003283.11	7379831	7381050	-	C03G6.17	Uncharacterized protein
115.154	0.996691	0.178054	5.59768	2.17237e-08	2.25581e-06	NC_003282.8	6409761	6413521	-	Y73B6BL.35	Uncharacterized protein
24.9448	0.98438	0.219661	4.48135	7.41724e-06	0.000318636	NC_003283.11	9068475	9069694	-	T27E4.5	Uncharacterized protein
229.595	0.975948	0.15504	6.29481	3.07775e-10	5.18915e-08	NC_003281.10	6411816	6414953	-	nas-4	Zinc metalloproteinase nas-4
704.616	0.970009	0.146449	6.62351	3.5076e-11	7.14275e-09	NC_003284.9	14529826	14530179	-	nspc-20	Nematode Specific Peptide family%2C group C
211.244	0.960958	0.146415	6.56324	5.26514e-11	1.04503e-08	NC_003282.8	13036077	13038926	-	F49E11.2	Uncharacterized protein
123.13	0.959968	0.159773	6.00834	1.87436e-09	2.55565e-07	NC_003280.10	319822	321028	+	far-7	Fatty Acid/Retinol binding protein
1820.65	0.958741	0.0985164	9.73179	2.20675e-22	1.80292e-19	NC_003283.11	3481481	3482599	-	lys-7	LYSozyme
36.1327	0.949351	0.213497	4.44668	8.72072e-06	0.000368574	NC_003283.11	16206943	16209903	-	oac-15	O-ACyltransferase homolog
53.1953	0.942286	0.209984	4.48742	7.20913e-06	0.000313128	NC_003281.10	3578882	3581693	-	C48D5.3	Uncharacterized protein
27.4817	0.936741	0.21762	4.30449	1.67373e-05	0.00063545	NC_003282.8	2832906	2833379	+	pudl-1	PUD-Like protein
89.9611	0.932228	0.184638	5.04895	4.44249e-07	2.92682e-05	NC_003283.11	3164718	3165515	-	C36C5.14	Uncharacterized protein
18.466	0.927735	0.221006	4.19778	2.69545e-05	0.00093713	NC_003282.8	6464352	6468327	+	acr-25	AcetylCholine Receptor
92.9226	0.926367	0.184204	5.02903	4.92957e-07	3.19403e-05	NC_003283.11	7028408	7036442	-	twk-11	TWiK family of potassium channels
94.679	0.922296	0.17114	5.38912	7.0802e-08	6.34386e-06	NC_003282.8	17190539	17191891	-	flp-17	FMRF-Like Peptide
110.994	0.918259	0.187968	4.88518	1.03335e-06	6.11429e-05	NC_003283.11	3158449	3159162	-	C36C5.12	UPF0376 protein C36C5.12
252.222	0.91779	0.161403	5.68632	1.29808e-08	1.47492e-06	NC_003282.8	7231248	7232738	+	D2024.4	Uncharacterized protein
14.9045	0.917267	0.219588	4.17722	2.95095e-05	0.00099937	NC_003282.8	13048496	13049835	+	scl-10	SCP-Like extracellular protein
57.0366	0.913983	0.202094	4.52256	6.10953e-06	0.000272927	NC_003283.11	5315694	5319436	-	ceh-34	Homeobox protein ceh-34
22.571	0.904933	0.221101	4.09285	4.26099e-05	0.00138615	NC_003283.11	16224334	16225482	+	stdh-2	Putative steroid dehydrogenase 2
1092.72	0.902782	0.0928062	9.7276	2.29964e-22	1.80292e-19	NC_003282.8	1261326	1264543	+	clec-169	C-type LECtin
206.035	0.892365	0.192311	4.64021	3.48057e-06	0.000168964	NC_003283.11	12365455	12365826	+	fipr-2	FIP (Fungus-Induced Protein) Related
873.908	0.881105	0.129886	6.78366	1.17169e-11	2.58761e-09	NC_003282.8	5204607	5206904	+	tni-4	Troponin I 4
29.0465	0.880897	0.218171	4.03765	5.39898e-05	0.00163429	NC_003283.11	17748081	17749223	-	R12G8.1	Uncharacterized protein
272.514	0.880639	0.138909	6.33968	2.30249e-10	4.10261e-08	NC_003282.8	6255333	6259818	-	nlp-16	Neuropeptide-Like Protein
42.3207	0.876128	0.21464	4.08186	4.46775e-05	0.00143761	NC_003280.10	9464587	9466186	-	chil-22	CHItinase-Like
393.748	0.873154	0.14383	6.07073	1.27326e-09	1.88347e-07	NC_003284.9	14256281	14257331	+	E02H4.7	Uncharacterized protein
478.231	0.871325	0.118684	7.34156	2.11125e-13	6.62089e-11	NC_003284.9	5904670	5904981	+	crf-1	Corticotrophin Releasing Factor related
72.1866	0.86886	0.183977	4.72264	2.32802e-06	0.000122085	NC_003282.8	6396745	6402427	-	sfrp-1	Secreted Frizzled-Related Protein
721.438	0.867866	0.154645	5.612	1.99998e-08	2.13332e-06	NC_003283.11	8118276	8120351	+	D1014.7	Uncharacterized protein
32.7997	0.8669	0.215648	4.01998	5.82029e-05	0.00173173	NC_003283.11	4906283	4908258	+	ugt-14	UDP-GlucuronosylTransferase
90.7871	0.865679	0.2066	4.19011	2.78815e-05	0.000965081	NC_003282.8	12746617	12749538	+	inx-6	Innexin-6
1315.17	0.864798	0.148717	5.81506	6.06106e-09	7.4248e-07	NC_003283.11	8121241	8123350	+	D1014.6	Uncharacterized protein
21.136	0.864154	0.219879	3.93014	8.48969e-05	0.00233951	NC_003283.11	647220	649641	+	ugt-42	UDP-GlucuronosylTransferase
228.324	0.860042	0.158069	5.44091	5.30086e-08	4.87083e-06	NC_003280.10	8520930	8523437	+	cht-2	CHiTinase
596.466	0.858816	0.126582	6.78468	1.16346e-11	2.58761e-09	NC_003284.9	4733100	4738493	+	aman-1	Alpha-mannosidase
431.001	0.858057	0.154146	5.56652	2.59875e-08	2.62893e-06	NC_003284.9	845903	851501	-	igcm-1	ImmunoGlobulin-like Cell adhesion Molecule family
479.967	0.857339	0.134275	6.38494	1.71463e-10	3.16298e-08	NC_003283.11	3157095	3157808	+	C36C5.5	Uncharacterized protein
72.5978	0.850018	0.198206	4.28857	1.7983e-05	0.000666491	NC_003283.11	7328415	7329817	+	clec-7	C-type LECtin
169.497	0.848524	0.178715	4.74791	2.0553e-06	0.000110367	NC_003284.9	15672848	15675659	-	F59D12.2	Uncharacterized protein
21.4052	0.8472	0.220866	3.83581	0.000125151	0.00319084	NC_003283.11	12661304	12661647	-	W05B10.3	Uncharacterized protein
345.504	0.84648	0.167142	5.06444	4.09608e-07	2.73304e-05	NC_003282.8	8669142	8676248	+	cdh-5	CaDHerin family
175.033	0.845568	0.148757	5.68422	1.31408e-08	1.48236e-06	NC_003284.9	11160981	11163686	+	C05C9.1	Uncharacterized protein
116.15	0.84552	0.183825	4.59959	4.23328e-06	0.000198143	NC_003284.9	12340569	12341383	-	zig-2	Zwei Ig domain protein zig-2
484.856	0.845399	0.215539	3.92225	8.77274e-05	0.00239646	NC_003284.9	8537998	8538349	-	nspc-4	Nematode Specific Peptide family%2C group C
124.185	0.84434	0.194091	4.35023	1.35993e-05	0.000530439	NC_003281.10	624690	627741	-	T19C3.5	Uncharacterized protein
442.829	0.840854	0.164886	5.09961	3.40348e-07	2.34064e-05	NC_003281.10	5584687	5586785	+	F56D2.3	Uncharacterized protein
32.0178	0.839103	0.216004	3.88467	0.000102469	0.00271863	NC_003280.10	13245430	13247644	+	F15D4.5	Uncharacterized protein
410.353	0.837693	0.132806	6.30765	2.83301e-10	4.82843e-08	NC_003283.11	853490	855064	-	K09C6.9	Uncharacterized protein
225.441	0.837158	0.148481	5.63813	1.71903e-08	1.88492e-06	NC_003281.10	9434074	9435006	+	cpar-1	Histone H3-like centromeric protein cpar-1
533.496	0.834764	0.149069	5.59986	2.1453e-08	2.25581e-06	NC_003280.10	10466937	10468107	+	tnc-2	Troponin C%2C isoform 2
18.8386	0.831498	0.220232	3.77555	0.000159655	0.00388122	NC_003282.8	2317858	2317960	+	Y38F2AL.12	Uncharacterized protein
25.7283	0.828558	0.221067	3.748	0.000178252	0.00421567	NC_003283.11	504039	504572	+	pqn-60	Prion-like-(Q/N-rich)-domain-bearing protein
93.2931	0.827033	0.186727	4.4291	9.46251e-06	0.000394607	NC_003283.11	5918182	5919762	-	C04E6.12	Uncharacterized protein
302.876	0.826308	0.145653	5.67312	1.40219e-08	1.57045e-06	NC_003280.10	7529646	7530827	+	ZK1290.5	Uncharacterized oxidoreductase ZK1290.5
357.174	0.825667	0.145081	5.69108	1.26236e-08	1.4448e-06	NC_003284.9	8108094	8109124	+	K07E3.9	Uncharacterized protein
48.329	0.82537	0.220372	3.74535	0.000180146	0.00425404	NC_003282.8	9042675	9043310	-	Y73F4A.2	DOMON domain-containing protein Y73F4A.2
1335.85	0.823573	0.135897	6.06026	1.35904e-09	1.96384e-07	NC_003283.11	10785952	10790811	-	D1054.9	Uncharacterized protein
94.0458	0.822128	0.199077	4.12971	3.63227e-05	0.00120665	NC_003283.11	11474711	11477858	+	nas-22	Zinc metalloproteinase nas-22
190.273	0.821034	0.177565	4.62384	3.76705e-06	0.000180083	NC_003284.9	605058	608485	-	F13C5.5	Uncharacterized protein
306.729	0.814515	0.153318	5.31258	1.08081e-07	8.88085e-06	NC_003279.8	3853853	3854155	+	T03F1.11	Uncharacterized protein
13.5915	0.813209	0.21424	3.79579	0.000147173	0.0036456	NC_003282.8	9517192	9518176	+	C33A12.19	Uncharacterized protein
89.6652	0.812788	0.185038	4.39255	1.12027e-05	0.000455838	NC_003282.8	10226399	10227615	-	F01G10.6	Uncharacterized protein
67.5929	0.812752	0.198806	4.08816	4.34802e-05	0.00140571	NC_003281.10	8205256	8209846	-	C30A5.10	Uncharacterized protein
73.5663	0.812204	0.199465	4.07192	4.66279e-05	0.00148232	NC_003284.9	3793912	3795369	-	F35A5.5	Uncharacterized protein
776.673	0.808528	0.150078	5.38739	7.14885e-08	6.36897e-06	NC_003284.9	3807466	3816217	+	F35A5.1	Uncharacterized protein
196.811	0.807478	0.15873	5.08712	3.63541e-07	2.4784e-05	NC_003284.9	8372224	8374474	+	nep-15	NEPrilysin metallopeptidase family
3509.89	0.805131	0.13192	6.10319	1.03969e-09	1.56754e-07	NC_003284.9	10787548	10789551	+	ttr-14	TransThyretin-Related family domain
109.843	0.80495	0.170846	4.71154	2.45846e-06	0.000126389	NC_003280.10	13082504	13083676	-	Y81G3A.1	Uncharacterized protein
111.131	0.804642	0.189073	4.25573	2.08371e-05	0.000751093	NC_003284.9	14442621	14443279	+	F23D12.3	Uncharacterized protein
36.6703	0.801913	0.21443	3.73974	0.000184213	0.00430482	NC_003279.8	12430058	12431452	-	clec-17	C-type LECtin
29.3197	0.80147	0.218003	3.67641	0.000236536	0.00522377	NC_003283.11	11661776	11664697	-	ceh-27	C. Elegans Homeobox
7.88222	0.798589	0.194932	4.09676	4.18964e-05	0.00136577	NC_003281.10	913248	916997	-	F23H11.6	Uncharacterized protein
330.583	0.793496	0.170755	4.64697	3.36844e-06	0.000164029	NC_003283.11	15381261	15382189	+	dhs-23	DeHydrogenases%2C Short chain
73.466	0.792336	0.198091	3.99986	6.33801e-05	0.00185005	NC_003283.11	5267903	5268725	+	B0238.12	Uncharacterized protein
89.4264	0.790251	0.194957	4.05347	5.04628e-05	0.00155453	NC_003282.8	10088483	10089844	-	ttr-39	TransThyretin-Related family domain
5421.22	0.789101	0.130601	6.04208	1.52136e-09	2.1299e-07	NC_003281.10	1056271	1060046	-	BE0003N10.6	Uncharacterized protein
98.689	0.786462	0.18786	4.18643	2.83372e-05	0.000972269	NC_003282.8	12925929	12926736	-	C32H11.6	Uncharacterized protein
163.104	0.783289	0.16203	4.83421	1.33674e-06	7.64966e-05	NC_003283.11	6329208	6330985	+	T28C12.2	Uncharacterized protein
10.3559	0.783247	0.208316	3.75991	0.000169976	0.00407962	NC_003284.9	969231	970141	-	C44C1.6	Uncharacterized protein
1098.43	0.782878	0.127931	6.11954	9.38435e-10	1.44261e-07	NC_003279.8	10924340	10925746	-	cpn-4	CalPoNin
25.0844	0.782104	0.219028	3.57079	0.000355906	0.00730446	NC_003279.8	4578818	4579686	-	D1007.18	Uncharacterized protein
456.483	0.776945	0.134655	5.76988	7.93271e-09	9.28246e-07	NC_003282.8	9144713	9145977	+	flp-1	SQPNFLRF-amide
631.579	0.775225	0.1666	4.65322	3.26792e-06	0.000159926	NC_003284.9	5890457	5894420	+	F49E10.2	Uncharacterized protein
21.0412	0.774536	0.221092	3.50324	0.000459643	0.00889943	NC_003284.9	9870886	9872599	-	R07B1.8	Uncharacterized protein
152.058	0.768902	0.15627	4.92035	8.63914e-07	5.27088e-05	NC_003281.10	12283208	12303178	-	mrp-8	Uncharacterized protein
259.241	0.768899	0.171275	4.48926	7.14713e-06	0.000311297	NC_003280.10	13916355	13919677	+	mltn-3	MLt-TeN (mlt-10) related
61.6989	0.768658	0.194017	3.96181	7.43824e-05	0.00209017	NC_003282.8	10224054	10226315	+	nas-12	Zinc metalloproteinase nas-12
178.491	0.766184	0.148368	5.16408	2.41628e-07	1.77874e-05	NC_003283.11	14978507	14979983	+	grd-12	GRounDhog (hedgehog-like family)
13.7595	0.765729	0.214243	3.57411	0.000351416	0.00723124	NC_003284.9	13605649	13608242	+	F54B11.9	Uncharacterized protein
600.963	0.763345	0.109775	6.95374	3.55724e-12	8.85356e-10	NC_003284.9	4637335	4643302	+	hosl-1	Uncharacterized protein
136.3	0.762493	0.173431	4.39653	1.09997e-05	0.000449984	NC_003283.11	10545829	10546752	-	F25D1.5	Uncharacterized protein
190.208	0.761376	0.158289	4.81005	1.50893e-06	8.51082e-05	NC_003282.8	9274547	9282996	+	hum-9	Heavy chain%2C Unconventional Myosin
1215.28	0.759925	0.0911659	8.33562	7.70907e-17	3.45366e-14	NC_003283.11	20162823	20163355	-	F19B2.5	Uncharacterized protein
642.038	0.758578	0.127754	5.93782	2.88836e-09	3.77413e-07	NC_003283.11	5799971	5805428	+	cyn-17	CYclophyliN
70.75	0.757213	0.18646	4.061	4.88636e-05	0.00151719	NC_003280.10	5729651	5730088	-	C18A3.7	Uncharacterized protein
27.8244	0.756764	0.217949	3.4722	0.000516203	0.00976365	NC_003280.10	5990306	5990710	-	ins-3	Probable insulin-like peptide beta-type 3
1153.55	0.755107	0.120231	6.28049	3.3751e-10	5.46762e-08	NC_003284.9	12358665	12359043	-	nspc-14	Nematode Specific Peptide family%2C group C
443.007	0.754848	0.128946	5.85399	4.79916e-09	6.02006e-07	NC_003282.8	12923650	12924363	-	C32H11.5	Uncharacterized protein
71.0715	0.749512	0.197076	3.80316	0.000142862	0.00355003	NC_003279.8	12095804	12097939	-	Y47H10A.5	Uncharacterized protein
33.552	0.746814	0.213925	3.491	0.000481216	0.00923557	NC_003283.11	658476	660310	-	F31F4.17	Uncharacterized protein
176.056	0.746603	0.157694	4.7345	2.19598e-06	0.000115979	NC_003284.9	15193205	15194313	-	phat-6	PHAryngeal gland Toxin-related
138.595	0.746546	0.162911	4.58253	4.59379e-06	0.00021248	NC_003283.11	3400255	3400961	+	T20D4.10	Uncharacterized protein
42.1007	0.745619	0.211187	3.53061	0.0004146	0.00824622	NC_003284.9	308862	311263	-	M02E1.2	Uncharacterized protein
47.5916	0.744886	0.204337	3.64538	0.000267002	0.00576665	NC_003283.11	10297432	10298838	+	B0024.4	Uncharacterized protein
145.315	0.742297	0.157528	4.71216	2.45104e-06	0.000126389	NC_003284.9	13178072	13178417	-	nlp-3	Neuropeptide-Like Protein
22.9465	0.740242	0.220863	3.35158	0.000803507	0.0136946	NC_003280.10	8075780	8076721	+	K02C4.2	Uncharacterized protein
62.49	0.73598	0.195607	3.76254	0.000168196	0.00406281	NC_003282.8	5040999	5045396	-	hot-9	Homolog of Odr-2 (Two)
118.154	0.735765	0.180321	4.08031	4.49759e-05	0.00144217	NC_003282.8	10296087	10302293	-	R09E10.5	Uncharacterized protein
37.3589	0.735213	0.210473	3.49315	0.000477366	0.00917292	NC_003281.10	9792586	9793558	-	R10E11.9	Uncharacterized protein
561.885	0.734359	0.121735	6.03244	1.61504e-09	2.24105e-07	NC_003282.8	12754814	12757502	-	flp-9	KPSFVRF-amide 2
114.418	0.733166	0.180318	4.06596	4.78361e-05	0.00150014	NC_003280.10	5857270	5858381	-	F55C12.4	Uncharacterized protein
343.816	0.73273	0.144795	5.06046	4.18245e-07	2.77885e-05	NC_003284.9	17438752	17439668	+	C36E6.8	Uncharacterized protein
34.5097	0.728916	0.212335	3.43286	0.000597243	0.0109019	NC_003280.10	10419230	10422026	-	E04D5.2	Uncharacterized protein
124.016	0.727936	0.167298	4.35115	1.35427e-05	0.000530439	NC_003284.9	10505988	10518651	+	vab-3	Uncharacterized protein
21.746	0.727761	0.215262	3.38081	0.000722729	0.0126748	NC_003284.9	11053983	11056799	+	C09F12.2	Uncharacterized protein
53.0923	0.726151	0.203157	3.57433	0.000351129	0.00723124	NC_003283.11	20054081	20064174	-	ttx-1	Uncharacterized protein
282.443	0.726126	0.155064	4.68275	2.83047e-06	0.000141343	NC_003279.8	10016778	10017928	+	fog-3	Feminization Of Germline
262.666	0.722456	0.14397	5.01811	5.21815e-07	3.3671e-05	NC_003282.8	11187057	11188209	+	sdz-27	SKN-1 Dependent Zygotic transcript
521.274	0.719627	0.133294	5.3988	6.70882e-08	6.04565e-06	NC_003282.8	10900392	10901323	+	ZK596.1	Uncharacterized protein
59.9631	0.719073	0.195014	3.6873	0.00022665	0.00503381	NC_003280.10	5099438	5099749	-	C04G6.6	Uncharacterized protein
14.2506	0.718738	0.21882	3.28462	0.00102121	0.0166798	NC_003284.9	1270964	1272528	+	C25G6.1	Uncharacterized protein
50.0131	0.717791	0.206868	3.46981	0.000520831	0.00982748	NC_003280.10	10809312	10809789	+	R06F6.14	Uncharacterized protein
157.679	0.717719	0.156758	4.57852	4.68281e-06	0.000215327	NC_003282.8	17486982	17490497	-	nas-6	Metalloendopeptidase
1379.21	0.715463	0.139994	5.11068	3.20996e-07	2.24698e-05	NC_003279.8	1652916	1655333	+	Y71G12B.18	Uncharacterized protein
17.9361	0.715448	0.211855	3.37706	0.00073264	0.0127642	NC_003283.11	7676344	7676785	+	C12D5.3	Uncharacterized protein
248.655	0.714171	0.158908	4.49424	6.98176e-06	0.00030665	NC_003283.11	12397850	12398707	+	K01D12.5	Uncharacterized protein
84.3516	0.714096	0.201427	3.54519	0.000392326	0.00788676	NC_003280.10	11535289	11538799	-	Y62F5A.9	Uncharacterized protein
37.1598	0.713567	0.212101	3.36427	0.000767451	0.0131948	NC_003281.10	4352246	4355888	+	B0285.6	Uncharacterized transporter B0285.6
701.53	0.713564	0.112007	6.37071	1.8816e-10	3.43064e-08	NC_003279.8	10590813	10593840	+	set-18	SET (trithorax/polycomb) domain containing
37.5345	0.713329	0.220765	3.23117	0.00123287	0.0193313	NC_003283.11	14716564	14717425	+	fbxa-147	F-box A protein
70.9243	0.712937	0.18874	3.77736	0.0001585	0.00386052	NC_003283.11	18189560	18191047	+	clec-246	C-type LECtin
80.3203	0.712215	0.177213	4.01898	5.84512e-05	0.00173582	NC_003280.10	6000493	6000885	+	ins-6	Probable insulin-like peptide beta-type 5
45.8634	0.710783	0.205143	3.46482	0.000530596	0.00995184	NC_003284.9	12794177	12794815	+	abf-6	AntiBacterial Factor related
33.4559	0.709713	0.21779	3.2587	0.00111924	0.0179444	NC_003280.10	4305359	4306950	-	Y52E8A.3	Uncharacterized protein
84.9456	0.708508	0.180265	3.93037	8.48158e-05	0.00233951	NC_003283.11	753358	754983	+	srp-1	SeRPin
43.5715	0.707022	0.218721	3.23253	0.00122698	0.0192966	NC_003282.8	17368668	17370443	+	nlp-54	Neuropeptide-Like Protein
31.9572	0.705145	0.218553	3.22642	0.00125348	0.0195958	NC_003283.11	12904310	12905168	-	ttr-28	TransThyretin-Related family domain
1200.33	0.705088	0.139863	5.04127	4.62456e-07	3.00884e-05	NC_003281.10	6192181	6194544	-	C23G10.6	UDP-glucuronosyltransferase
753.737	0.704768	0.131394	5.36378	8.14984e-08	7.09941e-06	NC_003280.10	10137668	10139052	+	phg-1	Growth arrest-specific protein 1 homolog
15.1692	0.704253	0.220395	3.19541	0.00139632	0.0212566	NC_003281.10	9400645	9401067	-	nlp-48	Neuropeptide-Like Protein
27.032	0.703712	0.219089	3.21198	0.00131822	0.0204605	NC_003281.10	4209492	4216706	+	F43C1.1	Protein phosphatase PHLPP-like protein
39.881	0.700691	0.218297	3.20981	0.00132825	0.0204794	NC_003279.8	14331085	14339716	+	F49B2.6	Uncharacterized protein
1699.53	0.700426	0.0952316	7.35497	1.9097e-13	6.11103e-11	NC_003284.9	5445163	5447589	+	C25F6.7	Uncharacterized protein
33.7226	0.698577	0.220314	3.17083	0.00152007	0.0227647	NC_003283.11	12119065	12120259	-	C13C4.7	Uncharacterized protein
4302.15	0.69722	0.135189	5.15735	2.50466e-07	1.83519e-05	NC_003281.10	62989	66256	-	pck-1	Phosphoenolypyruvate CarboxyKinase
173.343	0.697154	0.151117	4.61334	3.96252e-06	0.000187711	NC_003282.8	7697159	7698368	-	flp-13	SPSAVPLIRF-amide
12.8229	0.696058	0.211951	3.28405	0.00102326	0.0166959	NC_003281.10	11027334	11029437	-	Y48A6B.8	Uncharacterized protein
288.668	0.694944	0.126791	5.48102	4.22878e-08	3.9705e-06	NC_003282.8	7514491	7516227	-	R05G6.9	Uncharacterized protein
38.9733	0.69466	0.207718	3.34425	0.000825051	0.0139556	NC_003284.9	13476101	13477443	-	efn-3	Eph(F)riN
95.8811	0.694385	0.168954	4.1099	3.95839e-05	0.00129848	NC_003283.11	13049828	13053735	-	srr-1	Serpentine Receptor%2C class R
35.0543	0.693955	0.214606	3.23362	0.00122234	0.0192433	NC_003280.10	1582876	1584240	-	clec-21	C-type LECtin
395.586	0.692775	0.152201	4.5517	5.32149e-06	0.000242561	NC_003282.8	13170584	13173694	+	nas-14	Zinc metalloproteinase nas-14
79.8241	0.691774	0.187721	3.68512	0.000228596	0.00506269	NC_003283.11	5893346	5894874	+	C04E6.7	Uncharacterized protein
317.969	0.691123	0.153069	4.5151	6.32855e-06	0.000280316	NC_003284.9	3012417	3014278	-	flp-18	SVPGVLRF-amide 3
13.5814	0.691036	0.218071	3.16885	0.00153041	0.022789	NC_003284.9	14496120	14498940	+	ztf-14	Zinc finger putative Transcription Factor family
63.3537	0.690837	0.192304	3.59242	0.000327617	0.00687689	NC_003282.8	9374855	9376422	+	C10C5.3	Aminoacylase
348.703	0.690599	0.219413	3.14748	0.00164684	0.0240209	NC_003283.11	505522	506005	+	R11G11.6	Uncharacterized protein
47.0376	0.689876	0.204036	3.38115	0.000721819	0.0126748	NC_003283.11	15260238	15260786	+	M01B2.8	Uncharacterized protein
170.704	0.689575	0.193813	3.55794	0.000373779	0.00760163	NC_003281.10	8652789	8653894	-	F22B7.9	Uncharacterized protein
56.5975	0.687779	0.205033	3.35448	0.000795144	0.0135963	NC_003284.9	14572728	14575953	+	lron-1	eLRR (extracellular Leucine-Rich Repeat) ONly
92.1055	0.686703	0.191785	3.58059	0.000342821	0.0070916	NC_003279.8	9888450	9892178	-	37165	Organic cation transporter 1
300.226	0.68642	0.134333	5.10983	3.22456e-07	2.24716e-05	NC_003282.8	10047408	10050509	+	T04B2.3	Uncharacterized protein
31.7526	0.68582	0.215596	3.18103	0.00146751	0.0221468	NC_003283.11	9165931	9168041	-	B0222.11	Uncharacterized protein
1051.52	0.685235	0.210131	3.26099	0.00111023	0.017834	NC_003284.9	10945467	10948902	-	T21B6.3	Uncharacterized protein
53.8352	0.684387	0.196881	3.47615	0.00050867	0.00965611	NC_003284.9	17092768	17094097	+	sod-3	Superoxide dismutase [Mn] 2%2C mitochondrial
23.773	0.68403	0.220358	3.10417	0.00190812	0.0267614	NC_003282.8	4072376	4077609	+	pqn-75	Prion-like-(Q/N-rich)-domain-bearing protein
1046.97	0.683938	0.148468	4.60663	4.09244e-06	0.000192124	NC_003284.9	14701863	14703520	+	F40E10.5	Uncharacterized protein
18.7596	0.683879	0.221012	3.0943	0.00197277	0.0274436	NC_003282.8	5735061	5736921	+	C45E5.4	Uncharacterized protein
34.1222	0.681583	0.212215	3.21176	0.00131923	0.0204605	NC_003282.8	3829689	3835165	-	cal-3	CALmodulin related genes
153.566	0.679365	0.166998	4.06811	4.73967e-05	0.00148934	NC_003283.11	11446685	11449220	+	mig-17	ADAM family mig-17
982.457	0.677015	0.149152	4.5391	5.64956e-06	0.000254997	NC_003283.11	7161247	7163565	-	ugt-41	UDP-GlucuronosylTransferase
42.4972	0.676669	0.213436	3.17036	0.00152253	0.0227768	NC_003281.10	86780	87259	-	F54C4.4	Uncharacterized protein
26.7365	0.676225	0.220058	3.07294	0.00211962	0.0289508	NC_003283.11	12736751	12740984	+	cky-1	CKY homolog
20.4574	0.675715	0.221126	3.05579	0.0022447	0.0303421	NC_003280.10	2867074	2867708	+	Y110A2AL.3	Uncharacterized protein
103.839	0.67542	0.169826	3.97712	6.97545e-05	0.00198864	NC_003284.9	9163164	9165702	+	tsp-11	Tetraspanin
67.3396	0.675415	0.197302	3.42326	0.000618757	0.0112684	NC_003283.11	10459343	10463364	-	F22E12.3	Uncharacterized protein
85.3457	0.674947	0.198596	3.3986	0.000677319	0.0121376	NC_003282.8	12585223	12586066	-	K08E7.8	Uncharacterized protein
268.4	0.674163	0.18038	3.73746	0.000185891	0.0043246	NC_003283.11	12252778	12255394	+	lrx-1	LRP X(cross)-hybridizing
265.63	0.673748	0.132006	5.10393	3.32665e-07	2.29788e-05	NC_003284.9	10139472	10142004	-	oac-14	O-ACyltransferase homolog
297.455	0.672458	0.168136	3.9995	6.34775e-05	0.00185005	NC_003283.11	9680375	9685659	-	ZK287.4	Uncharacterized protein
1256.66	0.672309	0.136969	4.90846	9.17944e-07	5.53591e-05	NC_003284.9	7686940	7688851	-	C53C9.2	Uncharacterized protein
146.005	0.670357	0.198365	3.37941	0.000726428	0.0126842	NC_003280.10	5681036	5682426	+	flp-27	EASAFGDIIGELKGKGLGGRMRF-amide
353.497	0.668763	0.171389	3.90203	9.53911e-05	0.00257441	NC_003279.8	7755783	7756353	+	F58H10.1	Uncharacterized protein
290.823	0.666951	0.15019	4.44072	8.96574e-06	0.000376897	NC_003279.8	6236212	6249444	+	C48E7.6	Uncharacterized protein
428.738	0.665762	0.129678	5.13395	2.83718e-07	2.04058e-05	NC_003284.9	4677554	4678066	-	flp-11	SPLDEEDFAPESPLQ-amide
97.0217	0.665248	0.195998	3.39416	0.000688407	0.0122801	NC_003280.10	4777205	4777906	+	F26G1.11	Uncharacterized protein
8.72624	0.664545	0.197395	3.36658	0.000761072	0.0130995	NC_003284.9	12267098	12270939	-	otpl-8	OToPetrin-Like
64.4538	0.663625	0.205656	3.22688	0.0012515	0.0195843	NC_003282.8	7730669	7732060	-	C50F7.9	Uncharacterized protein
184.484	0.663133	0.14984	4.42561	9.61718e-06	0.000398935	NC_003280.10	6474416	6482043	-	del-10	Degenerin-like protein del-10
614.019	0.662748	0.118603	5.58794	2.2978e-08	2.37036e-06	NC_003283.11	7332562	7333284	+	F10G2.1	UPF0376 protein F10G2.1
709.97	0.662299	0.139359	4.75247	2.00948e-06	0.000108651	NC_003283.11	16833786	16835109	-	tni-3	Troponin I 3
25.1199	0.660622	0.218894	3.018	0.00254446	0.0332834	NC_003280.10	13616762	13617910	-	gst-12	Glutathione S-Transferase
96.2806	0.660043	0.194096	3.4006	0.00067239	0.0120669	NC_003284.9	16973319	16976130	-	F52G3.5	Uncharacterized protein
1636.41	0.658361	0.104832	6.28015	3.38239e-10	5.46762e-08	NC_003283.11	4022649	4024420	+	cyp-35A3	CYtochrome P450 family
124.137	0.656318	0.176054	3.72793	0.00019306	0.00445173	NC_003281.10	13409943	13423340	+	myo-6	MYOsin heavy chain structural genes
17.5418	0.655544	0.220627	2.97128	0.00296558	0.0371444	NC_003283.11	1332442	1358151	-	Y75B7AL.2	Uncharacterized protein
105.283	0.653372	0.170324	3.83606	0.000125023	0.00319084	NC_003283.11	10114881	10117212	+	C08B6.4	Uncharacterized protein
225.582	0.652545	0.182046	3.5845	0.000337726	0.00701398	NC_003281.10	10781881	10791176	+	ptr-19	PaTched Related family
14.1164	0.652211	0.215698	3.02373	0.00249681	0.0328991	NC_003284.9	5935780	5937549	+	C46F4.3	Uncharacterized protein
9.43005	0.651871	0.208211	3.13081	0.00174324	0.0251231	NC_003282.8	5189102	5195599	-	gpa-18	G Protein%2C Alpha subunit
83.4505	0.650601	0.187741	3.46542	0.000529404	0.00994512	NC_003279.8	7295785	7296829	+	F13G3.12	Uncharacterized protein
463.812	0.649777	0.135528	4.7944	1.63164e-06	9.04034e-05	NC_003282.8	7821763	7822700	-	T14A8.2	Uncharacterized protein
20.7603	0.649365	0.220582	2.94387	0.00324138	0.039769	NC_003279.8	2697440	2699955	+	F32B5.2	Uncharacterized protein
24.2776	0.647083	0.219801	2.94395	0.00324057	0.039769	NC_003284.9	14987462	14991318	-	iglr-1	IG(immunoglobulin) and LRR(Leucine Rich Repeat) domains
825.988	0.646146	0.158665	4.07239	4.65337e-05	0.00148232	NC_003280.10	196985	211649	+	chs-2	CHitin Synthase
48.8349	0.645388	0.205225	3.14479	0.00166209	0.0241983	NC_003284.9	6102933	6103388	-	C15H9.11	Uncharacterized protein
27.1836	0.644336	0.217875	2.95736	0.00310285	0.0383333	NC_003282.8	9682063	9682826	-	ins-7	Probable insulin-like peptide beta-type 4
19.6918	0.643123	0.221118	2.90851	0.00363155	0.0434185	NC_003280.10	7399030	7400426	+	C07D10.1	Uncharacterized protein
250.854	0.6431	0.140426	4.57965	4.65746e-06	0.000214791	NC_003280.10	382366	385354	-	C03H5.5	Uncharacterized protein
289.642	0.641991	0.159512	4.02472	5.7042e-05	0.00170642	NC_003284.9	10092219	10092918	-	flp-3	TPLGTMRF-amide
183.223	0.641575	0.149637	4.28756	1.8065e-05	0.000666491	NC_003282.8	17473334	17479372	+	gba-3	Putative glucosylceramidase 3
17.5317	0.6415	0.217466	2.94989	0.00317884	0.0390935	NC_003284.9	11985880	11987229	+	C49F5.5	Uncharacterized protein
62.6442	0.641203	0.2071	3.0961	0.00196081	0.0273537	NC_003283.11	16618374	16620901	-	Y70C5A.3	Uncharacterized protein
26.5201	0.640342	0.220752	2.90072	0.00372303	0.0440915	NC_003283.11	10346772	10350122	-	K07C5.9	Uncharacterized protein
16.0972	0.636096	0.219949	2.89202	0.00382769	0.0450129	NC_003284.9	8980976	8984854	+	nmur-1	NMUR (NeuroMedin U Receptor) homolog
19.5979	0.635762	0.219845	2.89187	0.00382954	0.0450129	NC_003279.8	12066045	12068660	-	F58D5.2	Uncharacterized protein
47.9435	0.635418	0.206261	3.08065	0.00206546	0.0284341	NC_003283.11	7369759	7372084	+	srj-14	Serpentine Receptor%2C class J
18.1699	0.63521	0.216048	2.94014	0.00328067	0.0401264	NC_003280.10	9400824	9403137	-	Y51B9A.6	Uncharacterized protein
14.6422	0.634845	0.217724	2.91582	0.00354757	0.0426252	NC_003280.10	3446957	3448020	+	C16C8.20	Uncharacterized protein
64.2912	0.63391	0.193345	3.27864	0.00104309	0.0169841	NC_003284.9	5717608	5720188	-	C41G11.1	Uncharacterized protein
178.304	0.633568	0.163787	3.86824	0.000109622	0.00286003	NC_003283.11	7409909	7411195	+	R13D7.2	Uncharacterized protein
36.4006	0.632707	0.217563	2.90815	0.00363572	0.0434185	NC_003283.11	11833645	11835651	+	pho-8	intestinal acid PHOsphatase
94.2698	0.632675	0.195925	3.22916	0.00124154	0.019448	NC_003283.11	4558324	4559634	-	Y61A9LA.7	Uncharacterized protein
14.4667	0.632106	0.219594	2.87853	0.00399538	0.04644	NC_003283.11	13771516	13773665	+	F20G2.5	Uncharacterized protein
169.259	0.630748	0.179664	3.5107	0.000446925	0.00871662	NC_003279.8	6507908	6511573	+	gly-2	Alpha-1%2C6-mannosylglycoprotein 6-beta-N-acetylglucosaminyltransferase
372.109	0.629092	0.165597	3.79893	0.00014532	0.00360541	NC_003283.11	15342149	15344501	-	wrt-8	Warthog protein 8 N-product
33.2807	0.628702	0.214086	2.93668	0.00331748	0.040481	NC_003280.10	7941171	7942565	+	ZK669.3	GILT-like protein ZK669.3
10.5651	0.628593	0.211578	2.97097	0.00296857	0.0371486	NC_003279.8	11831025	11833166	-	Y47H9C.1	Uncharacterized protein
88.3601	0.626711	0.178504	3.51091	0.000446569	0.00871662	NC_003280.10	6652412	6654349	-	T19D12.9	Uncharacterized protein
120.759	0.626548	0.183284	3.41846	0.000629762	0.0114423	NC_003284.9	9761837	9764919	-	slc-17.9	SLC (SoLute Carrier) homolog
341.399	0.62645	0.125402	4.99555	5.86679e-07	3.73948e-05	NC_003283.11	1548266	1550464	+	F52F10.2	Uncharacterized protein
12.4075	0.62563	0.213585	2.92918	0.00339856	0.0411502	NC_003282.8	3415689	3419108	+	lgc-9	Ligand-Gated ion Channel
179.661	0.624421	0.17678	3.53219	0.000412131	0.00821119	NC_003279.8	3974127	3977218	-	F28H1.4	Uncharacterized protein
190.464	0.623979	0.148963	4.18881	2.80427e-05	0.000966393	NC_003279.8	6989098	6991841	+	trhr-1	Thyrotropin-Releasing Hormone Receptor
3193.58	0.620354	0.210242	2.95067	0.00317087	0.0390261	NC_003283.11	13737092	13738471	-	irg-5	Infection Response Gene
97.1005	0.620111	0.172827	3.58805	0.000333161	0.00695602	NC_003282.8	5021362	5025746	-	C09B9.85	Bestrophin homolog
137.513	0.619769	0.176848	3.50453	0.000457412	0.00888406	NC_003282.8	1726204	1727917	+	K08D12.8	Uncharacterized protein
75.9282	0.619351	0.188468	3.28623	0.00101536	0.0166189	NC_003282.8	5653987	5654952	+	clec-178	C-type LECtin
37.1208	0.618652	0.208581	2.96601	0.00301694	0.0375144	NC_003283.11	17535832	17538355	-	C18D4.6	Uncharacterized protein
51.091	0.617593	0.215602	2.8645	0.00417663	0.0480324	NC_003284.9	14523603	14523956	+	nspc-16	Nematode Specific Peptide family%2C group C
108.497	0.615599	0.17247	3.56932	0.000357911	0.00733601	NC_003283.11	8716539	8720490	+	glr-5	GLutamate Receptor family (AMPA)
35.7049	0.615491	0.214997	2.86278	0.00419938	0.0480337	NC_003280.10	5696694	5698914	-	C25H3.10	Uncharacterized protein
39.8334	0.615459	0.209663	2.93546	0.00333049	0.0406081	NC_003284.9	10520934	10521405	-	F14F3.4	Uncharacterized protein
116.42	0.614824	0.182134	3.37568	0.000736343	0.0128003	NC_003281.10	5487642	5498878	+	osg-1	Rho guanine nucleotide exchange factor osg-1
356.883	0.61441	0.12651	4.85661	1.1941e-06	6.90904e-05	NC_003284.9	10062786	10069783	-	mlck-1	Myosin Light Chain Kinase related
240.284	0.613914	0.153812	3.99133	6.57051e-05	0.00190084	NC_003279.8	12834665	12843233	+	ptr-17	PaTched Related family
354.526	0.613673	0.159166	3.85557	0.000115462	0.00298753	NC_003280.10	3825713	3827879	-	F54D10.8	Uncharacterized protein
34.7719	0.61329	0.21308	2.87822	0.00399931	0.0464513	NC_003283.11	3138748	3139090	+	F02C9.1	Uncharacterized protein
38.7954	0.613227	0.210381	2.91484	0.00355871	0.0426936	NC_003282.8	5332478	5336623	+	Y4C6B.3	Uncharacterized protein
209.79	0.613219	0.14894	4.11721	3.83491e-05	0.00126327	NC_003281.10	8665346	8666880	+	F22B7.1	Uncharacterized protein
856.746	0.613128	0.120076	5.10615	3.28784e-07	2.28112e-05	NC_003280.10	8388336	8389762	+	drd-1	dietary restriction down regulated
653.375	0.613081	0.146584	4.18245	2.88378e-05	0.000985136	NC_003284.9	7316097	7316743	-	spp-2	SaPosin-like Protein family
700.495	0.612951	0.141733	4.3247	1.52742e-05	0.000585365	NC_003282.8	5344633	5350838	-	gba-4	Putative glucosylceramidase 4
1814.26	0.612322	0.212202	2.88556	0.0039072	0.0457543	NC_003279.8	7135089	7139671	-	K10D3.4	Uncharacterized protein
215.993	0.611337	0.174005	3.51333	0.000442522	0.00870981	NC_003283.11	7365254	7365991	+	C03G6.5	UPF0376 protein C03G6.5
45.363	0.611255	0.205481	2.97475	0.00293224	0.0369033	NC_003280.10	10488759	10490491	-	clec-61	C-type LECtin
260.214	0.61104	0.176665	3.45874	0.000542708	0.0101185	NC_003279.8	2903635	2907709	+	Y71F9AL.4	Uncharacterized protein
10.5149	0.610366	0.210539	2.89906	0.00374282	0.0442924	NC_003282.8	10589424	10590721	-	C43F9.5	Uncharacterized protein
266.958	0.610344	0.14923	4.08995	4.31457e-05	0.00139778	NC_003280.10	11312567	11313271	+	T24F1.7	Uncharacterized protein
330.668	0.610133	0.136358	4.47449	7.6595e-06	0.000327251	NC_003284.9	7508011	7517694	-	F48E3.8	Uncharacterized protein
57.6303	0.610049	0.197884	3.08286	0.00205023	0.0282741	NC_003281.10	11696599	11698271	+	Y41C4A.6	Uncharacterized protein
295.829	0.609193	0.137084	4.44395	8.83217e-06	0.000372281	NC_003282.8	15899999	15901183	-	Y105C5B.5	Non-coding transcript of protein-coding gene Y105C5B.5b
673.271	0.608872	0.13175	4.6214	3.81151e-06	0.000181655	NC_003284.9	13139891	13140736	+	ttr-34	TransThyretin-Related family domain
92.7838	0.607687	0.176487	3.44324	0.000574788	0.0105907	NC_003283.11	8165275	8168220	-	F20D6.8	Uncharacterized protein
150.707	0.606821	0.170968	3.54932	0.000386225	0.00778407	NC_003283.11	9546416	9546746	+	C50F4.6	Uncharacterized protein
1922.66	0.606622	0.116259	5.21786	1.80999e-07	1.39121e-05	NC_003283.11	8383944	8384807	+	F52E1.14	Uncharacterized protein
76.4874	0.605938	0.186839	3.2431	0.00118236	0.0187077	NC_003284.9	11318367	11321012	+	hizr-1	HIgh Zinc activated nuclear Receptor
109.512	0.604957	0.191193	3.16412	0.00155551	0.0230751	NC_003283.11	12773522	12782885	+	ZC455.1	Uncharacterized protein
843.556	0.60489	0.098358	6.14988	7.75409e-10	1.2038e-07	NC_003281.10	9586713	9592183	-	acox-1.5	Probable peroxisomal acyl-coenzyme A oxidase 5
2739.54	0.604374	0.114102	5.29681	1.17845e-07	9.57418e-06	NC_003280.10	12760821	12767148	+	cnp-2	Calcineurin-interacting protein 2
10.2391	0.603307	0.211176	2.8569	0.00427806	0.0487227	NC_003279.8	2858617	2859838	-	W10C8.6	Uncharacterized protein
161.33	0.602869	0.168134	3.58564	0.000336251	0.00701119	NC_003282.8	10684467	10685843	-	K08C7.6	Uncharacterized protein
362.186	0.602128	0.13798	4.36389	1.27771e-05	0.000505922	NC_003283.11	4908887	4911379	+	ugt-13	UDP-GlucuronosylTransferase
867.025	0.599597	0.104649	5.72962	1.00655e-08	1.16049e-06	NC_003284.9	10160639	10161601	+	F09B9.4	Uncharacterized protein
123.687	0.59858	0.187009	3.20081	0.00137043	0.0209642	NC_003284.9	13565617	13566437	-	R01E6.2	Uncharacterized protein
43.8475	0.595378	0.208197	2.85969	0.00424055	0.0484281	NC_003282.8	4531222	4533121	-	ZK185.4	Uncharacterized protein
110.579	0.594277	0.17285	3.43811	0.000585788	0.0107303	NC_003279.8	9583977	9584731	-	K07A1.13	Uncharacterized protein
51.5508	0.593113	0.204045	2.90678	0.00365169	0.0434629	NC_003284.9	1233093	1238891	-	C25G6.3	Uncharacterized protein
112.031	0.592931	0.174009	3.40746	0.000655701	0.0118313	NC_003283.11	8991878	8993089	+	F59E11.6	Uncharacterized protein
261.713	0.592271	0.152624	3.88058	0.000104206	0.00274613	NC_003284.9	13094636	13100418	-	R03G8.6	Uncharacterized protein
1315.53	0.59224	0.137702	4.30088	1.7012e-05	0.000642213	NC_003281.10	8138121	8139490	+	hsp-12.2	Heat shock protein Hsp-12.2
8.58143	0.592147	0.202306	2.92699	0.00342264	0.0413459	NC_003282.8	7284219	7285802	-	C06E4.8	Uncharacterized protein
365.341	0.592092	0.153179	3.86537	0.000110922	0.00288914	NC_003279.8	770967	776301	+	T06A4.1	Uncharacterized protein
141.362	0.591626	0.182254	3.24617	0.0011697	0.0185636	NC_003282.8	8487519	8488334	+	C28C12.4	Uncharacterized protein
231.03	0.591188	0.138353	4.27304	1.92829e-05	0.000704793	NC_003284.9	9823964	9831210	-	rrc-1	GTPase-activating protein rrc-1
121.9	0.590441	0.183949	3.2098	0.00132829	0.0204794	NC_003283.11	18282995	18286440	+	clec-247	C-type LECtin
132.3	0.588048	0.193192	3.04384	0.00233576	0.0312231	NC_003281.10	10589943	10592789	-	Y45F3A.8	Uncharacterized protein
118.466	0.584758	0.174216	3.3565	0.000789356	0.0135121	NC_003283.11	5866397	5867921	-	F26F12.4	Uncharacterized protein
82.103	0.584697	0.177422	3.29552	0.000982387	0.0161975	NC_003283.11	15068690	15069468	+	dnj-3	DNaJ domain (prokaryotic heat shock protein)
63.2396	0.582597	0.19517	2.98508	0.00283502	0.0360236	NC_003279.8	283500	285934	+	38047	MARCH (Membrane-Associated Ring finger (C3HC4)) homolog
57.227	0.581023	0.197993	2.93457	0.00334016	0.0406944	NC_003284.9	6007203	6011310	-	C09B8.3	Uncharacterized protein
252.162	0.578939	0.136392	4.24468	2.18908e-05	0.000785463	NC_003281.10	9367273	9370284	+	crn-6	Cell death-related nuclease 6
1868.41	0.578766	0.138147	4.18949	2.79586e-05	0.000965618	NC_003283.11	1391257	1392041	-	Y75B7AR.1	Uncharacterized protein
71.0164	0.578556	0.201693	2.8685	0.00412425	0.0476202	NC_003280.10	4763217	4764002	+	F26G1.2	Uncharacterized protein
346.084	0.578275	0.143411	4.03229	5.52371e-05	0.00166241	NC_003283.11	20593368	20594828	-	F26F2.10	Uncharacterized protein
707.314	0.577157	0.136256	4.23582	2.27715e-05	0.000813342	NC_003282.8	4487059	4488799	+	trx-3	ThioRedoXin [see also xtr]
234.864	0.575669	0.14396	3.99882	6.36586e-05	0.00185189	NC_003279.8	7188539	7190490	+	M05B5.4	Uncharacterized protein
143.191	0.575396	0.150909	3.81288	0.00013736	0.00344057	NC_003282.8	6536235	6537525	+	C01G5.3	Uncharacterized protein
669.891	0.574775	0.149238	3.85139	0.00011745	0.00302898	NC_003282.8	10956959	10957643	-	Y69E1A.5	Uncharacterized protein
913.477	0.572825	0.107405	5.33331	9.644e-08	8.08652e-06	NC_003280.10	6880775	6883737	-	pmp-1	Peroxisomal Membrane Protein related
426.567	0.572695	0.128102	4.47061	7.79977e-06	0.000332338	NC_003283.11	20208873	20212451	-	Y113G7B.12	Uncharacterized protein
6.87172	0.571799	0.194922	2.93348	0.00335181	0.0407414	NC_003284.9	15648263	15650905	-	F59D12.3	Uncharacterized protein
60.8693	0.571254	0.190832	2.9935	0.00275799	0.0352451	NC_003283.11	14729657	14731078	+	oig-3	One IG domain
197.163	0.570797	0.152095	3.75289	0.00017481	0.00415935	NC_003282.8	9044083	9045294	-	Y73F4A.1	DOMON domain-containing protein Y73F4A.1
252.588	0.570505	0.157467	3.623	0.000291204	0.00620865	NC_003284.9	13625690	13631095	-	nlg-1	NeuroLiGin family
267.817	0.570455	0.143759	3.96814	7.24347e-05	0.00204276	NC_003284.9	3668420	3668871	-	snet-1	Protein snet-1
1281.55	0.566972	0.150048	3.7786	0.000157711	0.00385789	NC_003280.10	71939	77295	-	C23H3.9	Uncharacterized protein
300.692	0.566635	0.145198	3.9025	9.52046e-05	0.00257381	NC_003284.9	5035517	5037708	-	ZC449.5	Uncharacterized protein
166.121	0.566036	0.182681	3.09849	0.00194507	0.0271583	NC_003283.11	18558866	18560275	-	ttr-26	TransThyretin-Related family domain
1476.47	0.565173	0.107936	5.23618	1.6393e-07	1.27249e-05	NC_003283.11	13135945	13138059	-	clec-41	C-type LECtin
309.859	0.565001	0.129044	4.37837	1.19571e-05	0.000478283	NC_003283.11	8336658	8340504	+	tmd-2	TropoMoDulin
107.186	0.563972	0.196971	2.86322	0.00419364	0.0480324	NC_003284.9	13660547	13662500	+	C04A11.1	Uncharacterized protein
155.345	0.562947	0.158041	3.56203	0.000367993	0.00750343	NC_003284.9	9698680	9701176	+	dyf-7	Protein dyf-7
178.902	0.562819	0.19031	2.95739	0.00310258	0.0383333	NC_003280.10	10900042	10902204	-	gly-1	GLYcosylation related
179.754	0.560848	0.186189	3.01225	0.0025932	0.0337159	NC_003283.11	15340277	15341297	-	clec-229	C-type LECtin
113.392	0.559735	0.168235	3.3271	0.000877541	0.0147007	NC_003284.9	13859106	13872915	+	M03B6.4	Uncharacterized protein
1560.77	0.559732	0.119143	4.69797	2.62754e-06	0.000134201	NC_003284.9	6231127	6232972	-	C14F11.4	Uncharacterized protein
77.5884	0.559699	0.186173	3.00634	0.00264411	0.0341794	NC_003284.9	6695820	6698337	-	F38B6.7	Uncharacterized protein
3972.14	0.559287	0.0836887	6.68294	2.34189e-11	4.89612e-09	NC_003284.9	9251970	9255717	+	pes-8	Patterned Expression Site
1154.19	0.558882	0.0991672	5.63576	1.74291e-08	1.89417e-06	NC_003283.11	12418602	12419323	+	C54D10.3	Uncharacterized protein
83.2273	0.558685	0.179158	3.11839	0.0018184	0.0258266	NC_003280.10	14205682	14209885	+	ace-3	Carboxylic ester hydrolase
96.9806	0.557515	0.179514	3.10569	0.00189837	0.0266486	NC_003284.9	7258207	7260377	-	lact-1	beta-LACTamase domain containing
172.675	0.557201	0.150165	3.71059	0.000206774	0.00468053	NC_003284.9	7420977	7422615	+	C10A4.9	Uncharacterized protein
169.046	0.556232	0.14546	3.82394	0.000131335	0.0033215	NC_003280.10	3209664	3210592	+	ZC239.6	Uncharacterized protein
543.847	0.554878	0.13005	4.26665	1.98427e-05	0.000720635	NC_003279.8	3419679	3424008	+	K03E5.2	Uncharacterized protein
127.623	0.554698	0.176823	3.13702	0.00170672	0.0247104	NC_003280.10	8828272	8829231	-	F46C5.2	Uncharacterized protein
201.912	0.548581	0.176019	3.1166	0.00182949	0.0259484	NC_003283.11	15347892	15349110	-	clec-230	C-type LECtin
122.518	0.548385	0.161001	3.40611	0.000658961	0.0118764	NC_003284.9	5401679	5406166	-	C03F11.4	Uncharacterized protein
150.948	0.547	0.151386	3.61327	0.000302358	0.00640671	NC_003280.10	24771	25381	+	C01B12.8	Uncharacterized protein
28396.6	0.545367	0.0917268	5.94556	2.75515e-09	3.66108e-07	NC_003279.8	3473075	3476291	-	Y47G6A.15	Uncharacterized protein
6.06988	0.545311	0.174168	3.13095	0.00174239	0.0251231	NC_003282.8	13165533	13166755	+	scl-14	SCP-Like extracellular protein
209.974	0.545175	0.164454	3.31507	0.000916202	0.015216	NC_003280.10	5447683	5448440	+	cex-1	Calexcitin-1
521.841	0.543765	0.126604	4.29499	1.74698e-05	0.000655327	NC_003281.10	7110388	7111841	-	B0280.7	Uncharacterized protein
755.312	0.543739	0.115683	4.70027	2.59814e-06	0.000133134	NC_003279.8	11292711	11294152	-	Y53H1B.2	Uncharacterized protein
1095.5	0.543125	0.1239	4.38358	1.16745e-05	0.000468595	NC_003280.10	4649178	4653166	+	lgc-27	Ligand-Gated ion Channel
359.484	0.541584	0.16203	3.3425	0.000830281	0.0140289	NC_003280.10	8381503	8383738	+	F49E12.12	Uncharacterized protein
110.009	0.54075	0.174517	3.09855	0.00194472	0.0271583	NC_003279.8	5317637	5318110	-	F48C1.5	Uncharacterized protein
233.236	0.538396	0.155712	3.45765	0.000544912	0.0101385	NC_003280.10	12827052	12827411	+	Y46G5A.38	Uncharacterized protein
135.309	0.537922	0.181192	2.9688	0.00298969	0.0373046	NC_003283.11	12611347	12628695	+	ZC116.3	Probable cubilin
421.125	0.536624	0.123342	4.3507	1.35706e-05	0.000530439	NC_003284.9	17393991	17396458	-	vap-1	Venom-Allergen-like Protein
141.031	0.535748	0.159739	3.3539	0.000796801	0.0136098	NC_003282.8	11112999	11116536	+	T05E11.2	Uncharacterized protein
71.4027	0.53555	0.187659	2.85385	0.00431924	0.0490696	NC_003284.9	12374535	12378350	-	glb-13	GLoBin related
635.507	0.534319	0.147308	3.62721	0.000286495	0.00612857	NC_003284.9	8541887	8542238	+	nspc-7	Nematode Specific Peptide family%2C group C
158.426	0.533842	0.182795	2.92044	0.00349542	0.042063	NC_003282.8	10621193	10621691	+	R09H10.7	Uncharacterized protein
2894.9	0.531831	0.0920313	5.7788	7.52333e-09	8.93681e-07	NC_003280.10	11654473	11657167	-	nep-1	Neprilysin-1
273.333	0.531764	0.155651	3.4164	0.000634558	0.0115041	NC_003283.11	15886874	15888845	-	cgt-1	Ceramide glucosyltransferase 1
262.532	0.531575	0.132018	4.02652	5.66078e-05	0.0017004	NC_003284.9	8917741	8919392	-	nlp-14	Neuropeptide-Like Protein
421.679	0.531547	0.174249	3.0505	0.00228457	0.0307486	NC_003284.9	16621897	16622501	+	C06G1.2	Uncharacterized protein
529.183	0.5307	0.119805	4.42971	9.43598e-06	0.00039455	NC_003281.10	6587897	6589273	+	ddo-3	D-aspartate oxidase 3
161.199	0.529868	0.173439	3.05507	0.00225005	0.0303883	NC_003282.8	5290851	5293329	+	nlp-47	Neuropeptide-Like Protein
333.106	0.52926	0.139527	3.79325	0.000148688	0.00367155	NC_003283.11	9471978	9473578	+	flp-6	QQDSEVEREMM
210.123	0.529004	0.148317	3.56672	0.000361477	0.00738977	NC_003280.10	8869886	8873940	-	T07D4.2	UPF0046 protein T07D4.2
1384.55	0.527361	0.102077	5.1663	2.38778e-07	1.76622e-05	NC_003283.11	8384894	8385914	-	hsp-17	Heat Shock Protein
162.392	0.526877	0.15534	3.39176	0.000694461	0.012332	NC_003283.11	7996201	7999945	+	Y97E10AR.2	Uncharacterized protein
621.769	0.52527	0.123114	4.26652	1.98542e-05	0.000720635	NC_003283.11	14868650	14871428	-	ZC412.3	Uncharacterized protein
290.511	0.524619	0.131481	3.99008	6.60523e-05	0.00190737	NC_003284.9	5512085	5512304	-	T23F2.3	UPF0057 membrane protein T23F2.3
412.566	0.524288	0.149841	3.49895	0.00046709	0.00901967	NC_003283.11	8052160	8053711	+	sth-1	SpermaTHecal expression
160.82	0.521382	0.156004	3.34211	0.000831437	0.0140333	NC_003282.8	3568979	3577630	+	otpl-1	OToPetrin-Like
368.703	0.521227	0.156894	3.32216	0.000893245	0.0149319	NC_003284.9	11280813	11281209	-	F38B2.6	Uncharacterized protein
355.347	0.520332	0.165067	3.15224	0.00162023	0.023721	NC_003283.11	8776660	8779158	+	B0507.1	Uncharacterized protein
715.437	0.519506	0.112296	4.6262	3.72428e-06	0.000178583	NC_003280.10	12623289	12623940	-	Y38E10A.14	Uncharacterized protein
183.751	0.518773	0.15266	3.39822	0.000678248	0.0121403	NC_003282.8	8907049	8915236	+	C27B7.7	Non-coding transcript of protein-coding gene C27B7.7b
4294.86	0.518638	0.129514	4.00449	6.21514e-05	0.00182497	NC_003280.10	7724903	7752428	+	cpna-2	Copine family protein 2
425.478	0.518284	0.135622	3.82155	0.000132618	0.00334855	NC_003283.11	11222976	11226011	-	bgal-1	Beta-galactosidase
724.33	0.517042	0.134004	3.8584	0.00011413	0.00296283	NC_003283.11	12402667	12403157	+	K01D12.8	Uncharacterized protein
164.926	0.515134	0.149442	3.44704	0.000566755	0.0105168	NC_003284.9	10816968	10838650	-	frm-9	FERM domain (protein4.1-ezrin-radixin-moesin) family
219.363	0.514705	0.165397	3.11193	0.00185868	0.0262749	NC_003284.9	493356	497213	+	B0310.1	Uncharacterized protein
112.202	0.514284	0.171046	3.00671	0.00264095	0.0341668	NC_003284.9	15425274	15428090	-	nas-13	Zinc metalloproteinase nas-13
127.742	0.513331	0.168092	3.05387	0.00225913	0.0304584	NC_003279.8	5491500	5493184	+	C09D4.2	Uncharacterized protein
248.396	0.513074	0.1585	3.23705	0.00120771	0.0190512	NC_003283.11	11311522	11313358	+	T03F7.7	Uncharacterized protein
112.598	0.512939	0.170837	3.0025	0.00267773	0.0345002	NC_003282.8	1602988	1605561	+	set-23	Probable histone-lysine N-methyltransferase set-23
712.523	0.512912	0.134	3.82769	0.00012935	0.00328311	NC_003279.8	6974762	6976958	+	idhg-2	Isocitrate dehydrogenase [NAD] subunit%2C mitochondrial
182.513	0.511414	0.151641	3.37252	0.00074483	0.0128764	NC_003280.10	5058934	5060712	-	pho-12	intestinal acid PHOsphatase
241.683	0.510498	0.156192	3.2684	0.00108158	0.0174657	NC_003283.11	4031627	4033387	+	cyp-35A4	CYtochrome P450 family
696.843	0.509738	0.0979249	5.2054	1.93584e-07	1.47565e-05	NC_003281.10	6910087	6912481	-	pdf-1	PDF (arthropod Pigment Dispersing Factor) homolog
215.475	0.50736	0.140231	3.61804	0.000296845	0.00630696	NC_003282.8	16197082	16201290	+	Y7A9A.1	Uncharacterized protein
13439.6	0.50706	0.105042	4.82722	1.38452e-06	7.88291e-05	NC_003280.10	1463345	1466544	-	Y51H7C.13	Uncharacterized protein
3114.05	0.506985	0.0836986	6.05727	1.38449e-09	1.97353e-07	NC_003281.10	8818902	8824978	+	pat-2	Integrin alpha pat-2
104.453	0.506097	0.169634	2.98346	0.00285008	0.0361564	NC_003284.9	14454931	14455505	-	Y66C5A.1	Uncharacterized protein
124.879	0.504795	0.165131	3.05693	0.00223617	0.0302529	NC_003283.11	5538800	5545652	+	cft-1	Cystic Fibrosis Transmembrane conductance regulator homolog
764.937	0.504568	0.102444	4.92532	8.42244e-07	5.17897e-05	NC_003281.10	9051757	9053784	-	R107.5	Uncharacterized protein
629.719	0.502679	0.128937	3.89865	9.673e-05	0.00259598	NC_003283.11	5108195	5110766	-	ugt-63	UDP-GlucuronosylTransferase
272.412	0.50006	0.136595	3.66091	0.000251325	0.00550027	NC_003280.10	4775526	4781251	-	nep-12	NEPrilysin metallopeptidase family
724.664	0.498762	0.126286	3.94946	7.83278e-05	0.00218337	NC_003284.9	4999277	5003392	+	set-30	SET (trithorax/polycomb) domain containing
1325.47	0.497372	0.152074	3.2706	0.0010732	0.0173482	NC_003283.11	4801148	4802410	+	R02F11.1	Uncharacterized protein
2047.03	0.496569	0.106013	4.68403	2.81288e-06	0.000140914	NC_003282.8	2111947	2113354	-	C23H5.8	Uncharacterized protein
418.885	0.495693	0.144471	3.43108	0.000601178	0.010961	NC_003283.11	2666926	2670186	+	W02G9.4	Uncharacterized protein
121.802	0.494617	0.173366	2.85301	0.00433067	0.0491352	NC_003280.10	9706789	9708880	-	glt-5	Amino acid transporter
298.018	0.493841	0.130431	3.78622	0.000152955	0.00376505	NC_003282.8	339808	358882	+	cdh-8	CaDHerin family
120.443	0.492424	0.17007	2.89541	0.00378664	0.0446425	NC_003284.9	5804480	5805908	-	F13D11.3	Uncharacterized protein
207.932	0.491972	0.164897	2.98351	0.00284961	0.0361564	NC_003280.10	9841349	9842021	-	rnh-1.2	RNase H
482.178	0.491172	0.131556	3.73355	0.000188803	0.00437933	NC_003279.8	5230628	5241875	-	C32E12.4	Uncharacterized protein
518.496	0.488158	0.142056	3.43639	0.00058953	0.0107863	NC_003284.9	3085982	3087331	-	F52E4.5	Uncharacterized protein
208.081	0.488007	0.152176	3.20685	0.00134195	0.0206631	NC_003284.9	10604826	10605571	+	flp-19	WANQVRF-amide
272.507	0.487449	0.145902	3.34094	0.000834965	0.0140777	NC_003282.8	12789250	12790394	+	F07C6.3	Uncharacterized protein
168.969	0.487431	0.16763	2.90777	0.00364013	0.0434378	NC_003284.9	16315442	16317729	-	T01B4.3	Uncharacterized protein
147.465	0.486533	0.151355	3.21451	0.00130669	0.0203263	NC_003282.8	8136598	8138924	+	islo-1	Interactor with SLO-1
150.754	0.48552	0.162091	2.99535	0.00274127	0.0351456	NC_003280.10	9148444	9152311	+	W07A12.4	Uncharacterized protein
1804.65	0.48469	0.09823	4.93424	8.04638e-07	4.98685e-05	NC_003283.11	10446534	10453605	-	Y32F6A.5	Uncharacterized protein
131.996	0.484262	0.158572	3.05389	0.00225895	0.0304584	NC_003284.9	2163384	2163767	+	nlp-37	Neuropeptide-Like Protein
183.349	0.483796	0.156306	3.09518	0.00196693	0.0274146	NC_003284.9	6853644	6860552	+	rig-3	neuRonal IGCAM
326.658	0.483475	0.160486	3.01257	0.00259049	0.0337159	NC_003280.10	8978917	8982678	-	C18E9.7	Uncharacterized protein
141.322	0.483385	0.161424	2.9945	0.00274895	0.0351866	NC_003283.11	20825681	20827667	+	grl-14	GRound-Like (grd related)
138.13	0.482978	0.159448	3.02907	0.00245312	0.0324051	NC_003284.9	8739738	8740171	+	M02D8.2	Uncharacterized protein
224.736	0.482923	0.147307	3.27834	0.00104419	0.0169843	NC_003281.10	6722556	6723224	+	F37A4.2	Uncharacterized protein
132.171	0.482853	0.167161	2.88855	0.00387028	0.0454236	NC_003279.8	5967415	5973320	-	avr-14	Uncharacterized protein
472.219	0.480327	0.122977	3.90583	9.39015e-05	0.00254296	NC_003284.9	3684365	3689144	-	tag-278	Putative protein tag-278
310.672	0.47976	0.14221	3.3736	0.00074193	0.0128689	NC_003284.9	15718702	15720319	+	ZK662.6	Uncharacterized protein
280.534	0.478792	0.132088	3.6248	0.000289181	0.00617761	NC_003280.10	4355671	4358815	+	H20J04.1	Uncharacterized protein
598.811	0.478549	0.108338	4.41717	1e-05	0.00041372	NC_003279.8	10255785	10262103	-	ZC247.2	Uncharacterized protein
1431.91	0.476147	0.134234	3.54713	0.000389452	0.00783904	NC_003281.10	13617364	13621284	+	T12D8.9	Uncharacterized protein
643.167	0.474294	0.149653	3.16929	0.00152814	0.0227768	NC_003284.9	15857170	15857941	+	F53H4.2	Uncharacterized protein
536.807	0.473813	0.118889	3.98536	6.73792e-05	0.00193145	NC_003281.10	11388730	11393184	-	nlp-21	Neuropeptide-Like Protein
326.806	0.473217	0.145317	3.25645	0.00112814	0.0180687	NC_003279.8	4564140	4565924	+	pqn-24	Prion-like-(Q/N-rich)-domain-bearing protein
128.723	0.471717	0.156142	3.02108	0.00251871	0.0331042	NC_003281.10	4830092	4830307	-	nspd-9	Nematode Specific Peptide family%2C group D
166.457	0.471711	0.156243	3.01908	0.00253541	0.0332679	NC_003284.9	15879096	15885143	+	gmeb-2	GMEB (Glucocorticoid Modulatory Element Binding protein) transcriptional regulator homolog
4372.66	0.467165	0.120381	3.88073	0.000104145	0.00274613	NC_003282.8	6019978	6033639	-	pqn-22	Prion-like-(Q/N-rich)-domain-bearing protein
760.705	0.466816	0.126021	3.70428	0.000211995	0.00477598	NC_003284.9	6233327	6235516	-	hsp-43	Heat Shock Protein
1765.05	0.466331	0.100135	4.657	3.20848e-06	0.000157708	NC_003280.10	9770960	9773942	-	ZK1321.4	Uncharacterized protein
1016	0.465908	0.0971417	4.79617	1.61728e-06	9.02397e-05	NC_003281.10	13752522	13755733	+	mlc-7	Myosin Light Chain
1061.19	0.465647	0.125779	3.70209	0.000213827	0.00481035	NC_003282.8	11647512	11648785	-	ZK809.8	Uncharacterized protein
175.335	0.465033	0.156556	2.97039	0.00297423	0.0371897	NC_003280.10	326358	328170	+	sgcb-1	SarcoGlyCan Beta homolog
271.252	0.464962	0.134911	3.44643	0.000568051	0.0105284	NC_003283.11	19924253	19924861	+	skr-4	SKp1 Related (ubiquitin ligase complex component)
2200	0.462452	0.13267	3.48574	0.000490783	0.0093619	NC_003282.8	9922051	9928222	-	dur-1	Dauer Up-Regulated
358.111	0.46066	0.13008	3.54137	0.000398056	0.00798149	NC_003282.8	10469808	10471775	+	ugt-44	UDP-GlucuronosylTransferase
550.278	0.460462	0.123905	3.71625	0.000202204	0.00460838	NC_003283.11	14074666	14076646	+	D1086.11	Uncharacterized protein
4678.87	0.46041	0.0945745	4.86822	1.12605e-06	6.53944e-05	NC_003284.9	14684878	14688168	+	csq-1	Calsequestrin
174.745	0.459248	0.145454	3.15735	0.00159211	0.0234627	NC_003284.9	4176271	4177307	-	ZK470.6	Uncharacterized protein
800.948	0.458877	0.121471	3.77768	0.000158294	0.00386052	NC_003280.10	12092689	12099916	-	Y17G7B.17	Uncharacterized protein
1229.79	0.458451	0.0993517	4.61443	3.94184e-06	0.000187297	NC_003284.9	9861765	9862955	-	gst-36	Probable glutathione S-transferase gst-36
154.167	0.457988	0.149494	3.06359	0.002187	0.0296902	NC_003283.11	13301849	13304523	+	ceh-79	C. Elegans Homeobox
304.97	0.457655	0.140608	3.25482	0.00113465	0.0181359	NC_003283.11	15471374	15476005	+	dpf-1	Dipeptidyl Peptidase Four (IV) family
204.825	0.457308	0.14908	3.06754	0.00215828	0.0293511	NC_003283.11	4737845	4741137	+	F39G3.2	Uncharacterized protein
409.488	0.457223	0.123103	3.71417	0.000203874	0.00463272	NC_003279.8	8095740	8098366	+	F18C12.3	Uncharacterized protein
560.397	0.457066	0.116602	3.91989	8.85904e-05	0.00241582	NC_003283.11	10146018	10148884	+	C51E3.9	Uncharacterized protein
163.214	0.457007	0.148981	3.06755	0.00215824	0.0293511	NC_003284.9	16602473	16602622	-	F59C12.4	Uncharacterized protein
632.725	0.455077	0.13493	3.37269	0.000744384	0.0128764	NC_003283.11	8924577	8928938	-	H14N18.4	Uncharacterized protein
332.817	0.454393	0.126084	3.60388	0.000313503	0.00660717	NC_003283.11	9297873	9301806	+	F44A2.5	Uncharacterized protein
134.688	0.454183	0.15952	2.84718	0.00441084	0.0498285	NC_003283.11	9055476	9056318	-	C25E10.10	Uncharacterized protein
181.522	0.453764	0.149649	3.03219	0.00242787	0.0321801	NC_003279.8	9685554	9688592	+	ikb-1	I Kappa B homolog
2147.28	0.453092	0.113659	3.98643	6.7075e-05	0.00192626	NC_003283.11	9112790	9122047	+	F21C10.7	Uncharacterized protein
1156.91	0.45246	0.127862	3.53867	0.000402154	0.00804702	NC_003282.8	11644201	11646190	+	prx-2	PeRoXisome assembly factor
645.925	0.452448	0.111903	4.04323	5.27202e-05	0.00160034	NC_003281.10	9739357	9743336	-	T05G5.1	Uncharacterized protein
189.931	0.450873	0.148316	3.03994	0.00236621	0.0315764	NC_003283.11	20201650	20202759	+	fbxa-114	F-box A protein
1462.63	0.450639	0.113458	3.97184	7.13189e-05	0.00201856	NC_003284.9	7632091	7637085	-	F26A10.2	Uncharacterized protein
1027.85	0.450627	0.100453	4.48593	7.25968e-06	0.000313283	NC_003279.8	6612440	6615883	-	D2092.4	Uncharacterized protein
212.604	0.449751	0.157604	2.85367	0.00432175	0.0490696	NC_003280.10	109203	111230	+	C50D2.2	Uncharacterized protein
679.931	0.449038	0.113039	3.97241	7.11495e-05	0.0020174	NC_003280.10	14180265	14189650	+	efhd-1	EF HanD calcium binding protein
359.001	0.448545	0.115776	3.87424	0.000106959	0.00279985	NC_003280.10	6789283	6791741	+	T13C2.3	Uncharacterized protein
420.34	0.448249	0.125499	3.57174	0.000354619	0.00728759	NC_003280.10	11028176	11030374	-	nlp-18	Neuropeptide-Like Protein
610.654	0.448181	0.120458	3.72063	0.000198723	0.00455552	NC_003280.10	526664	530220	+	lgc-34	Ligand-Gated ion Channel
2833.16	0.446246	0.115923	3.8495	0.000118362	0.00304247	NC_003284.9	7937920	7944542	-	tnt-3	TropoNin T
3.31263	0.445091	0.154492	2.88099	0.00396424	0.0462808	NC_003282.8	6253300	6253785	+	T13A10.2	Uncharacterized protein
530.811	0.444362	0.126112	3.52354	0.000425822	0.00843042	NC_003283.11	9957132	9958300	-	anmt-3	Amine N-MethylTransferase
241.917	0.443107	0.142929	3.10018	0.00193403	0.0270522	NC_003282.8	4079814	4080146	+	C35B1.4	Uncharacterized protein
561.213	0.442053	0.111956	3.94846	7.86542e-05	0.0021867	NC_003284.9	3259158	3259753	+	lbp-1	Fatty acid-binding protein homolog 1
676.597	0.441511	0.1435	3.07674	0.00209279	0.0286984	NC_003282.8	6619560	6621351	-	C01B10.3	Uncharacterized protein
322.949	0.44115	0.120618	3.65742	0.00025477	0.00554508	NC_003281.10	8472571	8477754	+	mig-39	Uncharacterized protein
929.569	0.440685	0.102472	4.30054	1.70383e-05	0.000642213	NC_003284.9	807084	810723	-	F25E2.2	Uncharacterized protein
39175.7	0.439951	0.141478	3.10968	0.00187293	0.0263859	NC_003279.8	7377295	7383083	-	unc-15	Paramyosin
257.998	0.438978	0.14505	3.02639	0.0024749	0.0326379	NC_003281.10	13263319	13264970	+	F56A8.4	Uncharacterized protein
534.535	0.438088	0.110929	3.94925	7.83951e-05	0.00218337	NC_003282.8	11673873	11675458	+	inx-8	Innexin-8
947.898	0.437296	0.12926	3.38308	0.000716776	0.0126423	NC_003283.11	9068008	9068327	+	fip-2	Fungus-Induced Protein
277.522	0.437102	0.13011	3.35948	0.000780886	0.0133817	NC_003280.10	8526910	8531174	-	T13H5.6	Uncharacterized protein
5882.24	0.434586	0.115643	3.758	0.000171279	0.00409398	NC_003280.10	1467747	1469554	+	Y51H7C.1	Uncharacterized protein
609.829	0.434416	0.10891	3.98877	6.64159e-05	0.00191434	NC_003279.8	12844628	12852932	+	mxt-1	Eukaryotic translation initiation factor 4E-binding protein Mextli homolog
1599.72	0.433962	0.11196	3.87604	0.000106169	0.00278383	NC_003280.10	6303555	6306209	+	C29F5.1	Uncharacterized protein
1433.01	0.433268	0.109058	3.97282	7.10267e-05	0.0020174	NC_003280.10	12257707	12266221	-	Y57A10A.10	Uncharacterized protein
791.37	0.432162	0.117693	3.67195	0.000240703	0.00530087	NC_003284.9	3639504	3644855	-	R11G1.6	Uncharacterized protein
344.507	0.43029	0.125106	3.43941	0.000582994	0.0106916	NC_003284.9	6730196	6733243	-	R03E9.2	Uncharacterized protein
353.586	0.427959	0.127798	3.34872	0.00081185	0.0137768	NC_003281.10	8194040	8201105	-	unc-36	Voltage-dependent calcium channel unc-36
602.787	0.427936	0.108135	3.95743	7.57594e-05	0.00211748	NC_003281.10	2700941	2707057	+	set-27	SET (trithorax/polycomb) domain containing
1314.11	0.427388	0.110072	3.88281	0.000103255	0.00273024	NC_003280.10	4004914	4015769	+	ephx-1	EPHeXin (Eph-interacting GEF) homolog
205.115	0.427386	0.142695	2.9951	0.00274355	0.0351461	NC_003284.9	2957953	2967708	+	gbb-1	GABA B receptor subunit
437.907	0.426453	0.132847	3.21011	0.00132683	0.0204794	NC_003281.10	5288183	5297828	+	T15B12.1	Uncharacterized protein
624.39	0.425186	0.112351	3.78445	0.000154047	0.00378006	NC_003284.9	7570640	7573574	-	unc-98	Zinc finger protein unc-98
291.798	0.423063	0.14207	2.97784	0.00290283	0.0366514	NC_003282.8	4489012	4506609	-	gbb-2	GABA B receptor subunit
499.673	0.422886	0.122743	3.44529	0.00057045	0.0105604	NC_003284.9	15577656	15586748	+	K09A9.6	Uncharacterized protein
769.852	0.421624	0.100372	4.20061	2.66201e-05	0.000927636	NC_003282.8	13868788	13876605	-	B0513.5	Uncharacterized protein
3853.46	0.420182	0.146788	2.86251	0.00420295	0.0480337	NC_003283.11	6902016	6928949	-	unc-68	Uncharacterized protein
435.421	0.419132	0.131708	3.18228	0.00146122	0.0220945	NC_003279.8	8664976	8666234	+	F39H2.3	Uncharacterized protein
322.263	0.418397	0.135225	3.09408	0.00197426	0.0274436	NC_003283.11	7588560	7590438	-	C50E3.6	Uncharacterized protein
318.202	0.418286	0.142719	2.93084	0.00338045	0.0409942	NC_003283.11	8461172	8462107	-	dnj-22	DNaJ domain (prokaryotic heat shock protein)
1149.37	0.4169	0.106854	3.90158	9.55661e-05	0.0025747	NC_003282.8	13328361	13328963	+	far-6	Fatty Acid/Retinol binding protein
14930.4	0.415538	0.0844331	4.92151	8.58791e-07	5.26009e-05	NC_003284.9	2909556	2917545	+	nmy-1	Non-muscle MYosin
2240.03	0.414561	0.0964705	4.29729	1.72901e-05	0.000650141	NC_003282.8	14487220	14505139	-	tag-273	Uncharacterized protein
482.116	0.413841	0.142656	2.90098	0.00372	0.0440889	NC_003280.10	14001746	14002291	-	F01D5.5	Uncharacterized protein
665.168	0.413082	0.101539	4.0682	4.73781e-05	0.00148934	NC_003283.11	2000551	2004307	-	clec-206	C-type LECtin
2609.12	0.412484	0.0871245	4.73442	2.1968e-06	0.000115979	NC_003280.10	10242809	10247610	-	nrde-2	Nuclear RNAi defective-2 protein
463.39	0.41247	0.125913	3.27583	0.00105352	0.0170973	NC_003282.8	13750336	13770351	+	sorb-1	SORBin homolog
599.591	0.411982	0.114802	3.58865	0.000332398	0.00694933	NC_003284.9	14726682	14729434	-	tsp-8	Tetraspanin
1459.26	0.410996	0.110364	3.724	0.000196094	0.00450844	NC_003282.8	7424500	7444360	+	unc-82	Uncharacterized protein
420.477	0.410901	0.111692	3.67888	0.00023426	0.0051808	NC_003279.8	8931163	8942204	-	madd-4	Uncharacterized protein
467.405	0.409386	0.10975	3.73016	0.000191356	0.00441894	NC_003284.9	10000939	10004899	+	F19C6.2	Uncharacterized protein
38159.5	0.409353	0.139698	2.93027	0.00338671	0.0410384	NC_003284.9	16381022	16389327	-	let-2	Collagen alpha-2(IV) chain
411.176	0.408567	0.124846	3.27255	0.0010658	0.0172464	NC_003282.8	2504682	2507886	-	Y69A2AR.22	Uncharacterized protein
484.805	0.406774	0.132554	3.06874	0.00214963	0.0292843	NC_003284.9	10018228	10021905	-	F42G10.1	Uncharacterized protein
901.982	0.40628	0.0897293	4.52784	5.95905e-06	0.000266965	NC_003284.9	2223487	2226512	+	hex-1	Beta-hexosaminidase A
777.834	0.405328	0.105287	3.84976	0.000118235	0.00304247	NC_003284.9	8422866	8423709	-	tth-1	Thymosin beta
345.386	0.403454	0.130704	3.08678	0.0020234	0.0280028	NC_003279.8	14242049	14244432	-	C49A1.10	Uncharacterized protein
578.02	0.400103	0.124613	3.21077	0.00132379	0.0204794	NC_003281.10	1103224	1111842	+	exc-6	Excretory canal abnormal protein 6
675.223	0.399001	0.135709	2.94013	0.00328074	0.0401264	NC_003283.11	10395715	10397734	+	ugt-1	UDP-GlucuronosylTransferase
24462.9	0.398312	0.130003	3.06386	0.00218502	0.029689	NC_003281.10	9337163	9344398	-	emb-9	Collagen alpha-1(IV) chain
267.968	0.397898	0.132411	3.00501	0.00265571	0.0342728	NC_003279.8	3193659	3198831	-	Y54E10A.12	Uncharacterized protein
1002.56	0.395068	0.12766	3.09468	0.00197028	0.027437	NC_003280.10	8566611	8566856	-	F54C9.3	Uncharacterized protein
1620.84	0.393157	0.105046	3.7427	0.000182057	0.0042927	NC_003283.11	12757700	12759760	-	papl-1	Purple acid phosphatase
734.177	0.390739	0.124769	3.1317	0.00173799	0.0251168	NC_003279.8	14390383	14400166	+	lev-10	Uncharacterized protein
523.118	0.390126	0.11333	3.4424	0.000576579	0.0106112	NC_003284.9	4591429	4592327	-	flp-12	Non-coding transcript of protein-coding gene flp-12
795.791	0.389835	0.115355	3.37945	0.000726316	0.0126842	NC_003279.8	8255353	8256206	+	ZK265.6	Nucleolar protein 16
370.702	0.38959	0.136028	2.86405	0.00418262	0.0480324	NC_003279.8	5676836	5677568	+	dnj-21	Mitochondrial import inner membrane translocase subunit TIM14
526.537	0.389427	0.130377	2.98694	0.00281784	0.0358344	NC_003284.9	611537	621278	-	unc-96	Uncharacterized protein
349.56	0.388961	0.124488	3.12448	0.00178122	0.0254809	NC_003283.11	13578973	13580538	+	C50B8.6	Uncharacterized protein
900.901	0.386896	0.127567	3.03289	0.00242223	0.0321324	NC_003282.8	7924392	7924886	+	C49H3.3	Uncharacterized protein
1735.71	0.385574	0.131435	2.93357	0.00335083	0.0407414	NC_003280.10	4186676	4208266	+	cpna-1	Copine family protein 1
790.458	0.383986	0.104766	3.66517	0.000247175	0.00542815	NC_003283.11	8494895	8502160	+	pxn-1	Peroxidasin homolog
2922.8	0.383591	0.113049	3.39313	0.000690997	0.0122983	NC_003281.10	5971723	5973662	-	mlp-1	MLP/CRP family (Muscle LIM Protein/Cysteine-rich Protein)
1238.84	0.382848	0.109052	3.51069	0.000446949	0.00871662	NC_003284.9	6713578	6716320	+	nas-11	Zinc metalloproteinase nas-11
773.099	0.380205	0.123597	3.07617	0.00209678	0.0286984	NC_003282.8	7977903	7978890	+	ora-1	Onchocerca Related Antigen family
12391.1	0.379584	0.0814218	4.66194	3.13244e-06	0.000154455	NC_003280.10	4737650	4739712	+	F41C3.5	Uncharacterized serine carboxypeptidase F41C3.5
5364.63	0.379001	0.102566	3.69518	0.000219732	0.00492904	NC_003283.11	12478416	12484047	+	atn-1	AcTiniN
1418.22	0.375938	0.110816	3.39247	0.000692665	0.0123141	NC_003283.11	8594919	8597350	+	tag-196	Uncharacterized protein
673.93	0.374911	0.116029	3.23118	0.0012328	0.0193313	NC_003280.10	7116637	7120506	+	spon-1	SPONdin (extracellular matrix glycoprotein) family
319.959	0.371366	0.117785	3.15292	0.00161646	0.0236879	NC_003282.8	11676384	11678375	+	inx-9	Innexin
335.339	0.371037	0.129877	2.85684	0.00427877	0.0487227	NC_003281.10	11628386	11631014	-	Y66A7A.7	Uncharacterized protein
303.102	0.367984	0.127825	2.87881	0.00399173	0.046432	NC_003284.9	9561914	9565979	-	F49E2.1	GTP 3'%2C8-cyclase
740.31	0.367003	0.114033	3.2184	0.00128907	0.020112	NC_003281.10	10137072	10138982	+	ZK1128.7	Uncharacterized protein
891.147	0.365862	0.117634	3.11016	0.00186985	0.0263662	NC_003282.8	7405582	7417909	+	egl-19	Uncharacterized protein
368.574	0.36532	0.121485	3.00713	0.00263724	0.034147	NC_003282.8	5800511	5806972	-	lntl-1	LIN-24 (Twenty-four) Like
1376.52	0.362978	0.0991832	3.65967	0.000252542	0.00551512	NC_003279.8	4906847	4911759	+	pgal-1	Probable peptidyl-alpha-hydroxyglycine alpha-amidating lyase pgal-1
657.475	0.361966	0.107318	3.37283	0.000744009	0.0128764	NC_003281.10	5416135	5419565	-	dnj-24	DNaJ domain (prokaryotic heat shock protein)
459.36	0.360563	0.114071	3.16087	0.00157298	0.0232682	NC_003282.8	7711149	7714169	+	nhr-8	Nuclear hormone receptor family member nhr-8
538.534	0.359753	0.103176	3.48677	0.00048889	0.00933715	NC_003279.8	7942941	7945299	+	T22C1.6	Uncharacterized protein
1049.66	0.358995	0.0940999	3.81504	0.00013616	0.00341597	NC_003281.10	6196182	6198407	-	C23G10.7	Probable tRNA (uracil-O(2)-)-methyltransferase
677.944	0.358317	0.118791	3.01637	0.00255821	0.0334272	NC_003279.8	6715996	6716794	+	T23B3.2	Uncharacterized protein
719.471	0.358316	0.11812	3.0335	0.00241736	0.032095	NC_003281.10	8022463	8025127	+	F44B9.2	Uncharacterized protein
1629.73	0.356193	0.100703	3.53707	0.000404598	0.00808164	NC_003283.11	10280368	10281444	-	lys-2	LYSozyme
471.135	0.353566	0.118788	2.97644	0.00291612	0.0367562	NC_003281.10	5408131	5413054	+	W03A5.1	Uncharacterized protein
1111.17	0.351808	0.100823	3.48936	0.000484184	0.00928118	NC_003282.8	14619455	14623617	+	dmd-6	DM (Doublesex/MAB-3) Domain family
3755.41	0.351219	0.0935487	3.7544	0.000173756	0.00414056	NC_003280.10	5839710	5841102	-	lec-5	Galectin
1082.09	0.349039	0.111711	3.12448	0.0017812	0.0254809	NC_003283.11	9497105	9499273	+	gsnl-1	Gelsolin-like protein 1
1184.62	0.347607	0.109676	3.1694	0.00152755	0.0227768	NC_003281.10	8922507	8923284	-	glb-1	Globin-like protein
505.352	0.341563	0.120027	2.84573	0.00443103	0.0499486	NC_003282.8	12967482	12969271	-	F55G11.2	Uncharacterized protein
1006.86	0.334963	0.109697	3.05354	0.00226159	0.0304655	NC_003284.9	2611235	2615726	-	T03G6.3	Uncharacterized protein
462.462	0.334507	0.115988	2.88399	0.00392675	0.0459489	NC_003282.8	15473734	15477057	+	Y73F8A.26	Uncharacterized protein
2581.86	0.333805	0.114138	2.92458	0.0034492	0.0416027	NC_003283.11	13896698	13898476	-	cyp-35C1	CYtochrome P450 family
1615.97	0.333622	0.108682	3.06971	0.00214267	0.0292402	NC_003281.10	3923999	3926118	-	ZK1058.9	Uncharacterized protein
632.603	0.331711	0.109327	3.03413	0.00241232	0.0320553	NC_003280.10	13006659	13008163	-	oig-2	One IG domain
512.661	0.330102	0.109736	3.00815	0.00262846	0.0340614	NC_003284.9	11164079	11189564	-	F13D2.1	Uncharacterized protein
799.897	0.32906	0.0936724	3.51289	0.000443267	0.00870981	NC_003283.11	6008566	6015691	+	fos-1	Transcription factor fos-1
846.896	0.327697	0.108463	3.02127	0.00251719	0.0331042	NC_003281.10	6155103	6157728	-	anmt-2	Amine N-MethylTransferase
2188.52	0.324313	0.104174	3.11318	0.0018508	0.0261919	NC_003283.11	8270645	8272008	+	asp-12	ASpartyl Protease
757.87	0.324143	0.113181	2.86393	0.00418424	0.0480324	NC_003281.10	8484158	8488122	+	F42H10.3	Uncharacterized protein
4059.68	0.323634	0.110369	2.93229	0.00336474	0.0408669	NC_003283.11	14082809	14083486	+	D1086.10	Non-coding transcript of protein-coding gene D1086.10b
2181.4	0.319842	0.101097	3.16372	0.00155765	0.0230851	NC_003284.9	9707027	9708418	+	F15G9.1	Uncharacterized protein
467.077	0.319822	0.107538	2.97405	0.00293895	0.0369033	NC_003282.8	8108300	8112205	-	Y42H9AR.4	Uncharacterized protein
918.023	0.3031	0.102355	2.96126	0.00306385	0.0379472	NC_003282.8	12085423	12086941	+	F11A10.7	Uncharacterized protein
805.941	0.301859	0.105449	2.86259	0.00420196	0.0480337	NC_003284.9	14558506	14561082	+	nhr-3	Nuclear hormone receptor family member nhr-3
2470.94	0.299593	0.0811392	3.69234	0.000222202	0.00496315	NC_003279.8	5583731	5607517	-	tns-1	TeNSin homolog
5321.82	0.291656	0.0946033	3.08293	0.00204971	0.0282741	NC_003282.8	5173332	5183218	+	lam-1	LAMinin related. See also lmb-
1828.98	0.290496	0.0874313	3.32257	0.000891926	0.0149257	NC_003281.10	11934166	11947009	-	Y56A3A.7	Uncharacterized protein
1194.95	0.290419	0.0956867	3.03511	0.00240451	0.0319785	NC_003283.11	3503206	3505683	-	ugt-64	UDP-GlucuronosylTransferase
6041.39	0.282304	0.0979958	2.88078	0.00396693	0.0462808	NC_003281.10	13614861	13622223	-	hip-1	Hsp-70 Interacting Protein homolog
3263.97	0.280642	0.0746463	3.75962	0.000170171	0.00407962	NC_003282.8	11473633	11479232	-	catp-8	Probable manganese-transporting ATPase catp-8
2284.89	0.273893	0.0904422	3.02838	0.00245869	0.0324514	NC_003281.10	12820258	12825612	+	Y37D8A.2	Putative phospholipase B-like 1
4223.5	0.273072	0.0880274	3.10212	0.00192139	0.0269041	NC_003283.11	2872715	2875478	-	folt-2	Folate-like transporter 2
1379.33	0.272609	0.0946425	2.88041	0.00397159	0.0463008	NC_003283.11	8936619	8939278	+	unc-23	Uncharacterized protein
1310.59	0.268936	0.0826981	3.25202	0.00114589	0.0182597	NC_003283.11	11407585	11409125	+	K03B8.6	Uncharacterized protein
1164.55	0.268285	0.0931581	2.87989	0.00397811	0.0463079	NC_003282.8	10129394	10130134	+	K08F4.3	Translocon-associated protein subunit beta
4052.93	0.261382	0.0765982	3.41237	0.000643995	0.0116469	NC_003281.10	9059357	9060085	+	gst-1	Glutathione S-transferase P
1839.15	0.250784	0.0853546	2.93815	0.00330181	0.0403211	NC_003281.10	5946379	5948585	-	F25B5.6	Putative folylpolyglutamate synthase
3639.45	0.242722	0.0829741	2.92528	0.00344148	0.0415415	NC_003283.11	15084198	15085373	-	C01G10.8	Uncharacterized protein
12203.2	0.237174	0.0819621	2.8937	0.00380733	0.0448527	NC_003280.10	7350260	7352474	-	hsp-4	Heat Shock Protein
18393.7	-0.197165	0.0664688	-2.96628	0.00301429	0.0375112	NC_003281.10	5874774	5876321	-	aldo-2	Fructose-bisphosphate aldolase 2
8853.36	-0.200515	0.0676978	-2.96192	0.00305732	0.0379257	NC_003279.8	6207208	6211107	-	ech-1.2	Enoyl-CoA Hydratase
5794.42	-0.203664	0.0707157	-2.88004	0.00397619	0.0463079	NC_003280.10	6970876	6972234	-	art-1	Probable very-long-chain enoyl-CoA reductase art-1
14007.4	-0.205084	0.0711496	-2.88244	0.00394608	0.0461062	NC_003283.11	11123114	11123865	-	atp-5	ATP synthase subunit
23768.1	-0.205762	0.0676924	-3.03966	0.00236844	0.0315792	NC_003283.11	14351717	14353918	+	vha-13	V-type proton ATPase catalytic subunit A
8248.38	-0.205808	0.0720204	-2.85763	0.00426817	0.0486726	NC_003283.11	4187202	4190008	+	nhr-114	Nuclear Hormone Receptor family
42426.3	-0.208254	0.0730367	-2.85136	0.00435324	0.0493199	NC_003281.10	7208455	7209755	+	rpl-6	60S ribosomal protein L6
34372.5	-0.20907	0.067731	-3.08677	0.00202342	0.0280028	NC_003279.8	10569134	10569934	+	tct-1	Translationally-controlled tumor protein homolog
3863.25	-0.21004	0.0732582	-2.86712	0.00414229	0.0477933	NC_003279.8	8692948	8693390	+	asg-1	Probable ATP synthase subunit g 1%2C mitochondrial
73791	-0.211951	0.0719635	-2.94526	0.00322685	0.0396528	NC_003282.8	7313044	7313859	-	rps-8	Ribosomal Protein%2C Small subunit
7099.79	-0.213973	0.0736112	-2.9068	0.00365147	0.0434629	NC_003279.8	7702434	7704454	+	F27D4.1	Probable electron transfer flavoprotein subunit alpha%2C mitochondrial
64851.3	-0.218864	0.0748874	-2.92258	0.00347147	0.0418072	NC_003282.8	12390343	12391048	-	rps-23	Non-coding transcript of protein-coding gene rps-23
29109.8	-0.218876	0.0683575	-3.20193	0.0013651	0.020944	NC_003280.10	12895640	12897387	+	clec-63	C-type LECtin
35266.8	-0.22014	0.0666117	-3.30482	0.000950375	0.0157193	NC_003283.11	8267614	8268935	-	asp-6	Aspartic protease 6
62729.3	-0.222129	0.0765111	-2.90322	0.00369346	0.0438739	NC_003280.10	11125461	11126353	-	rps-9	40S ribosomal protein S9
3680.51	-0.224434	0.0787476	-2.85004	0.00437135	0.0494894	NC_003281.10	13299379	13302632	+	Y43F4B.5	Uncharacterized protein
4414.34	-0.225313	0.0749864	-3.00472	0.00265827	0.0342777	NC_003283.11	14421771	14422618	-	pas-1	Proteasome subunit alpha type-6
24353.1	-0.226658	0.0727976	-3.11354	0.00184858	0.026184	NC_003279.8	15040609	15041272	-	cyn-5	Peptidyl-prolyl cis-trans isomerase 5
7020.83	-0.227855	0.0783504	-2.90815	0.00363574	0.0434185	NC_003279.8	14719356	14720462	-	pbs-5	Proteasome subunit beta type
89882.8	-0.229001	0.07294	-3.13958	0.00169187	0.0245181	NC_003280.10	8143884	8144622	+	rpl-10	60S ribosomal protein L10
12060.5	-0.231331	0.0741689	-3.11898	0.00181478	0.0257984	NC_003284.9	767271	768065	-	trap-2	Translocon-associated protein subunit beta
33246.7	-0.233012	0.076544	-3.04416	0.00233334	0.0312174	NC_003280.10	9887042	9890941	-	vgln-1	ViGiLN homolog
4052.98	-0.236626	0.0778111	-3.04104	0.00235766	0.031489	NC_003279.8	8727339	8728487	-	pas-4	Proteasome subunit alpha type-7
87986.1	-0.236748	0.0714509	-3.31344	0.000921556	0.0152748	NC_003279.8	2069721	2070604	-	Y37E3.8	Uncharacterized protein
5341.23	-0.238165	0.0749919	-3.17588	0.00149384	0.0224578	NC_003282.8	9316643	9317970	+	rpn-7	26S proteasome non-ATPase regulatory subunit 6
2426.79	-0.23919	0.0813054	-2.94187	0.00326238	0.0399641	NC_003281.10	11088490	11091366	+	W09D6.5	Uncharacterized protein
110187	-0.239264	0.0720492	-3.32084	0.000897456	0.0149703	NC_003283.11	19049562	19050752	-	asp-1	ASpartyl Protease
5967.84	-0.24066	0.0794488	-3.02912	0.00245268	0.0324051	NC_003284.9	15506203	15507864	-	zipt-7.2	Histidine-rich membrane protein KE4 homolog 2
1877.03	-0.242121	0.0797042	-3.03774	0.00238357	0.031754	NC_003283.11	2671464	2688369	+	kel-8	KELch-repeat containing protein
41747	-0.244984	0.0772957	-3.16944	0.00152732	0.0227768	NC_003279.8	13952178	13953145	+	rps-6	Ribosomal Protein%2C Small subunit
2449.55	-0.246517	0.0805182	-3.06163	0.00220137	0.0298336	NC_003280.10	10821032	10822282	+	ech-4	Enoyl-CoA Hydratase
5990.66	-0.246533	0.0798539	-3.08731	0.00201979	0.0280021	NC_003283.11	20780502	20784861	+	hif-1	Hypoxia-inducible factor 1
5092.1	-0.24736	0.0804694	-3.07396	0.00211235	0.0288768	NC_003281.10	834460	835608	+	zip-2	bZIP transcription factor family
12610.8	-0.248404	0.0834313	-2.97735	0.00290757	0.0366779	NC_003281.10	5592158	5594131	+	ucr-1	Cytochrome b-c1 complex subunit 1%2C mitochondrial
43429.7	-0.248814	0.0764308	-3.25541	0.00113228	0.0181165	NC_003281.10	13604554	13606066	-	act-5	ACTin
4102.18	-0.248814	0.0745997	-3.33533	0.000851996	0.0143047	NC_003280.10	6972876	6973880	-	sod-1	Superoxide dismutase [Cu-Zn]
22913.3	-0.248859	0.0789143	-3.15354	0.00161305	0.0236601	NC_003279.8	10436264	10436844	+	rpl-30	Ribosomal Protein%2C Large subunit
1513.12	-0.249889	0.0840945	-2.97153	0.00296319	0.0371444	NC_003282.8	12836526	12840024	+	M02B1.3	Uncharacterized protein
4852.43	-0.251646	0.0747393	-3.36699	0.000759936	0.0130943	NC_003281.10	8243223	8244092	-	pbs-6	Proteasome subunit beta type-1
2268.83	-0.25176	0.0822949	-3.05924	0.00221898	0.0300462	NC_003283.11	6427310	6429912	-	alh-4	Aldehyde dehydrogenase
42782.2	-0.251891	0.0756817	-3.32829	0.000873796	0.0146536	NC_003280.10	9056534	9057080	-	rpl-32	Ribosomal Protein%2C Large subunit
1914.02	-0.252297	0.0874188	-2.88608	0.00390077	0.0457131	NC_003284.9	5216393	5218005	+	H28G03.1	Uncharacterized protein
38451.3	-0.253967	0.0766158	-3.31482	0.000917033	0.015216	NC_003283.11	10965825	10967790	+	eef-1G	Probable elongation factor 1-gamma
6782.67	-0.255494	0.0856689	-2.98234	0.00286051	0.03623	NC_003284.9	3480254	3483483	+	wrt-6	Warthog protein 6 N-product
32586.9	-0.256517	0.0835869	-3.06886	0.00214875	0.0292843	NC_003279.8	6789162	6789736	-	C37A2.7	60S acidic ribosomal protein P2
4739.88	-0.25759	0.0779557	-3.30431	0.000952095	0.0157311	NC_003280.10	6123820	6125088	+	C29H12.2	Uncharacterized protein
9647.59	-0.258866	0.0751669	-3.44388	0.000573432	0.0105781	NC_003283.11	10896880	10897135	-	emo-1	Protein transport protein Sec61 subunit gamma
17699.2	-0.259839	0.0749828	-3.46532	0.000529603	0.00994512	NC_003282.8	13323880	13326278	+	fat-2	FATty acid desaturase
57857.6	-0.260718	0.0742541	-3.51116	0.000446152	0.00871662	NC_003282.8	5947134	5947600	-	rps-25	40S ribosomal protein S25
2783.27	-0.261594	0.0901731	-2.90103	0.00371943	0.0440889	NC_003284.9	12991499	12999571	+	F11C1.5	Uncharacterized protein
16949.1	-0.262524	0.0719142	-3.65051	0.000261717	0.00567596	NC_003281.10	12905496	12906405	+	cco-2	Cytochrome c oxidase subunit 5A%2C mitochondrial
3587.11	-0.26279	0.0834272	-3.14993	0.00163309	0.0238647	NC_003283.11	3633345	3634536	+	F59B1.2	Uncharacterized protein
7109.22	-0.263114	0.0785579	-3.34931	0.000810142	0.0137768	NC_003281.10	295714	298531	-	ads-1	Alkyldihydroxyacetonephosphate synthase
22495.8	-0.263193	0.0843686	-3.11956	0.00181119	0.0257708	NC_003283.11	12727681	12728107	-	rpl-28	60S ribosomal protein L28
51136.8	-0.26469	0.0858871	-3.08184	0.00205726	0.028346	NC_003282.8	14825699	14826364	+	rps-18	Ribosomal Protein%2C Small subunit
2500.52	-0.265309	0.0847681	-3.12982	0.00174911	0.0251385	NC_003284.9	15767521	15771491	-	Y7A5A.1	Uncharacterized protein
1244.73	-0.265536	0.0899401	-2.95237	0.00315348	0.0388426	NC_003284.9	16035224	16039225	-	B0395.3	Uncharacterized protein
140440	-0.265672	0.0777645	-3.41636	0.000634634	0.0115041	NC_003281.10	3867863	3869470	+	rpl-3	Non-coding transcript of protein-coding gene rpl-3
2901.95	-0.266803	0.085419	-3.12346	0.0017874	0.0255017	NC_003279.8	14367619	14369773	-	ech-7	Enoyl-CoA Hydratase
1000.06	-0.266876	0.0933318	-2.85943	0.00424397	0.0484319	NC_003281.10	4878663	4879402	+	arx-6	Probable actin-related protein 2/3 complex subunit 4
3532.25	-0.268191	0.0716847	-3.74125	0.000183104	0.00430194	NC_003281.10	5196968	5199660	-	emb-8	NADPH--cytochrome P450 reductase
22184.1	-0.26875	0.0877721	-3.06191	0.00219929	0.0298312	NC_003280.10	13507831	13516369	+	nep-17	NEPrilysin metallopeptidase family
1367.67	-0.268926	0.0874006	-3.07694	0.00209139	0.0286984	NC_003284.9	16796089	16802850	+	aak-2	5'-AMP-activated protein kinase catalytic subunit alpha-2
2148.33	-0.270678	0.0857188	-3.15774	0.00158997	0.0234627	NC_003283.11	21007	43170	+	egl-8	1-phosphatidylinositol 4%2C5-bisphosphate phosphodiesterase beta egl-8
1231.66	-0.272388	0.088353	-3.08295	0.0020496	0.0282741	NC_003284.9	17222479	17224174	+	rab-6.2	Ras-related protein Rab-6.2
5598.86	-0.273328	0.0845627	-3.23225	0.00122819	0.0192966	NC_003282.8	1708904	1709733	-	pbs-1	Proteasome subunit beta type
18014.6	-0.273864	0.0844123	-3.24436	0.00117713	0.0186627	NC_003282.8	11913819	11915668	-	fat-6	Delta(9)-fatty-acid desaturase fat-6
3325.15	-0.274003	0.0779942	-3.51312	0.000442877	0.00870981	NC_003284.9	15173905	15177977	+	ucr-2.2	Ubiquinol-Cytochrome c oxidoReductase complex
3947.47	-0.274586	0.0771368	-3.55972	0.000371244	0.00755987	NC_003283.11	911808	916147	+	H24K24.3	Alcohol dehydrogenase class-3
1185.79	-0.275334	0.0930793	-2.95806	0.00309577	0.0383123	NC_003284.9	9567296	9573445	+	F49E2.2	Uncharacterized protein
27057.3	-0.276087	0.0884475	-3.12148	0.00179943	0.0256501	NC_003282.8	4749179	4749769	-	rpl-20	60S ribosomal protein L18a
2416.31	-0.276727	0.0817066	-3.38684	0.000707035	0.0125128	NC_003283.11	12191538	12191988	+	dpy-30	Dosage compensation protein dpy-30
47832.1	-0.27688	0.0829541	-3.33774	0.000844612	0.0142098	NC_003281.10	5679330	5680148	+	rps-12	40S ribosomal protein S12
3330.99	-0.277773	0.0969656	-2.86466	0.0041746	0.0480324	NC_003283.11	6044104	6045539	+	cpi-2	Cystatin
1545.16	-0.277898	0.095893	-2.898	0.00375554	0.0443759	NC_003280.10	11232908	11234947	-	cox-15	Cytochrome OXidase assembly protein
2086.02	-0.277978	0.0780291	-3.56249	0.000367353	0.00750013	NC_003279.8	2802822	2815643	+	itx-1	InTestinal NeureXin-like
2299.96	-0.278826	0.09239	-3.01793	0.00254507	0.0332834	NC_003279.8	1224161	1226798	-	Y48G8AL.13	Uncharacterized protein
1477.46	-0.279389	0.0879392	-3.17707	0.00148769	0.0224083	NC_003279.8	9695744	9696710	-	C04F12.7	Uncharacterized protein
4423.18	-0.280264	0.0878319	-3.19091	0.00141824	0.0215275	NC_003282.8	4707006	4710393	-	cif-1	COP9/Signalosome and eIF3 complex-shared subunit 1
1778.63	-0.280522	0.0911285	-3.07831	0.00208177	0.0286083	NC_003283.11	6499224	6502365	+	W01A11.1	Uncharacterized protein
10786.7	-0.280724	0.0838278	-3.34882	0.00081157	0.0137768	NC_003282.8	126732	127514	+	F29C4.2	Uncharacterized protein
997.405	-0.281394	0.0940584	-2.9917	0.00277432	0.0353383	NC_003279.8	11998782	12002364	+	Y53C10A.5	Uncharacterized protein
2015.76	-0.282541	0.0858376	-3.29158	0.000996278	0.0163577	NC_003279.8	10750498	10775050	+	daf-16	Forkhead box protein O
7486.15	-0.282842	0.0748801	-3.77727	0.000158557	0.00386052	NC_003284.9	3606879	3611090	-	C18B2.5	Uncharacterized protein
1345.18	-0.282858	0.0893224	-3.1667	0.00154178	0.0229365	NC_003284.9	13105290	13108323	+	F17H10.1	Uncharacterized protein
9824.06	-0.283558	0.076547	-3.70436	0.000211927	0.00477598	NC_003282.8	13315646	13318606	+	fat-1	Omega-3 fatty acid desaturase fat-1
1024.58	-0.284574	0.0959313	-2.96644	0.00301268	0.0375112	NC_003279.8	3244573	3246061	-	mab-31	Uncharacterized protein
2076.33	-0.28497	0.0949259	-3.00202	0.00268193	0.0345228	NC_003283.11	19520168	19533110	-	Y43F8B.2	Uncharacterized protein
4095.34	-0.286124	0.08739	-3.2741	0.00105997	0.0171698	NC_003282.8	17466265	17467399	-	elo-2	Elongation of very long chain fatty acids protein
3830.17	-0.286419	0.0909699	-3.1485	0.00164108	0.0239592	NC_003283.11	5712943	5714616	+	gcst-1	Aminomethyltransferase
4311.72	-0.286726	0.0917744	-3.12425	0.00178258	0.0254809	NC_003279.8	12967388	12968279	-	pbs-2	Proteasome subunit beta type
853.702	-0.287576	0.0910768	-3.15751	0.00159123	0.0234627	NC_003284.9	17714968	17718647	+	cTel55X.1	Uncharacterized protein
1914.02	-0.287598	0.0802244	-3.58492	0.000337186	0.00701315	NC_003281.10	7858981	7859335	+	ufm-1	Ubiquitin-fold modifier 1
920.631	-0.287805	0.097045	-2.96568	0.00302014	0.0375244	NC_003283.11	2647165	2652643	-	W02H5.8	Uncharacterized protein
41300	-0.287988	0.0659369	-4.36763	1.25604e-05	0.000498601	NC_003284.9	6791191	6792571	+	asp-3	Aspartic protease 3
41842.3	-0.288807	0.0818804	-3.52719	0.00042	0.0083362	NC_003279.8	4585141	4586138	+	rpl-24.1	60S ribosomal protein L24
957.248	-0.289738	0.0925652	-3.1301	0.00174747	0.0251379	NC_003282.8	8926340	8929029	+	cfim-2	Cleavage Factor IM (CFIm) homolog
10326.7	-0.289964	0.0917052	-3.16191	0.00156735	0.0232069	NC_003282.8	1659704	1659956	+	rps-28	40S ribosomal protein S28
2394.27	-0.290268	0.0760482	-3.81689	0.000135144	0.00339592	NC_003280.10	9739379	9742873	-	Y53C12B.2	RNA-binding protein pno-1
1071.06	-0.291781	0.0957317	-3.0479	0.00230444	0.0309363	NC_003281.10	1216687	1222072	-	pes-4	Patterned Expression Site
1569.44	-0.291814	0.0886056	-3.2934	0.000989826	0.0162859	NC_003279.8	2078968	2085490	+	Y37E3.11	Uncharacterized protein
1744.92	-0.293286	0.0844154	-3.47432	0.000512154	0.00971049	NC_003279.8	11701631	11703593	+	pgrn-1	ProGRaNulin homolog
1504.81	-0.294079	0.101149	-2.9074	0.00364451	0.043457	NC_003280.10	10579380	10579793	+	rpb-6	Probable DNA-directed RNA polymerases I%2C II%2C and III subunit RPABC2
1725.31	-0.294319	0.0905165	-3.25155	0.00114777	0.0182711	NC_003284.9	4697246	4699459	-	hyl-2	Ceramide synthase hyl-2
15847.1	-0.294343	0.0719485	-4.09102	4.29486e-05	0.00139427	NC_003281.10	10740981	10742425	-	tbb-1	Tubulin beta chain
1286.62	-0.294492	0.0943671	-3.1207	0.00180421	0.0256949	NC_003281.10	12430520	12433761	+	Y49E10.16	Uncharacterized protein
23009.3	-0.295038	0.0888397	-3.32101	0.000896908	0.0149703	NC_003279.8	13652992	13653685	-	rpl-31	60S ribosomal protein L31
19419.8	-0.297395	0.0819407	-3.62939	0.000284095	0.00609386	NC_003283.11	103470	104036	-	rps-27	40S ribosomal protein S27
1197.93	-0.297934	0.103331	-2.88328	0.00393554	0.0460174	NC_003279.8	2668168	2672011	+	F32B5.6	Uncharacterized protein
31865.5	-0.300189	0.0882419	-3.40189	0.000669208	0.0120473	NC_003283.11	7075961	7081454	+	npa-1	Nematode Polyprotein Allergen related
820.766	-0.300595	0.100831	-2.98119	0.00287135	0.036338	NC_003283.11	20829811	20837224	+	num-1	Numb-related protein 1
939.492	-0.300628	0.095732	-3.1403	0.00168774	0.0244808	NC_003279.8	4848425	4850548	+	pdxk-1	PyriDoXal Kinase homolog
1416.9	-0.301374	0.103992	-2.89805	0.00375485	0.0443759	NC_003282.8	4468918	4477058	-	M01H9.3	Uncharacterized protein
45354.1	-0.301846	0.0860241	-3.50885	0.000450049	0.00875533	NC_003283.11	15000059	15000537	-	rps-16	40S ribosomal protein S16
1594.01	-0.302206	0.0895604	-3.37432	0.000739974	0.0128492	NC_003281.10	1409529	1414116	-	Y82E9BR.14	Uncharacterized protein
6392.17	-0.302773	0.0794462	-3.81105	0.000138379	0.00346058	NC_003279.8	9773176	9773882	+	F26E4.6	Uncharacterized protein
1133.64	-0.303646	0.106039	-2.86353	0.00418944	0.0480324	NC_003284.9	15930009	15939322	-	mrp-3	Uncharacterized protein
3878.9	-0.303715	0.0747256	-4.0644	4.81554e-05	0.00150414	NC_003280.10	4043217	4044324	-	rpn-11	26S proteasome non-ATPase regulatory subunit 14
2144.24	-0.303727	0.0897244	-3.38511	0.000711492	0.0125633	NC_003284.9	13349925	13350790	-	mxl-3	MaX-Like
1768.21	-0.30403	0.08277	-3.6732	0.000239537	0.00528261	NC_003283.11	19693988	19697386	-	Y43F8C.13	Uncharacterized protein
1031.56	-0.304533	0.0937245	-3.24924	0.00115714	0.0184016	NC_003280.10	4860145	4860360	-	nspd-5	Nematode Specific Peptide family%2C group D
957.612	-0.304539	0.0880228	-3.45977	0.000540639	0.0100995	NC_003282.8	568474	570834	-	F56A11.5	Uncharacterized protein
4340.87	-0.304719	0.0839734	-3.62876	0.000284787	0.00610035	NC_003283.11	2127536	2129866	+	ldp-1	Lipid DroPlet localized protein
650.241	-0.304839	0.102204	-2.98266	0.00285751	0.0362213	NC_003279.8	12853194	12858262	-	Y18D10A.9	Probable cytosolic iron-sulfur protein assembly protein CIAO1 homolog
24334.4	-0.305182	0.08116	-3.76026	0.000169738	0.00407962	NC_003282.8	12269002	12269461	+	rpl-34	Ribosomal Protein%2C Large subunit
3617.34	-0.307426	0.075824	-4.05447	5.02475e-05	0.00155095	NC_003282.8	5848688	5850597	+	sams-3	Probable S-adenosylmethionine synthase 3
1663.46	-0.30764	0.0907623	-3.38952	0.000700153	0.012419	NC_003284.9	17186388	17192973	+	sid-3	Non-coding transcript of protein-coding gene sid-3
4640.87	-0.308992	0.0960516	-3.21694	0.00129565	0.0201946	NC_003280.10	7056316	7057943	-	cth-2	Putative cystathionine gamma-lyase 2
803.18	-0.310096	0.0977185	-3.17336	0.00150684	0.0226099	NC_003283.11	16747622	16787973	+	dkf-2	Serine/threonine-protein kinase dkf-2
41494.9	-0.312925	0.0964632	-3.24398	0.00117871	0.0186688	NC_003279.8	2069129	2069513	-	rla-1	60S acidic ribosomal protein P1
1790.7	-0.313862	0.0882924	-3.5548	0.000378265	0.00767296	NC_003284.9	9450285	9451992	-	ZK899.2	Uncharacterized protein
63125.5	-0.313998	0.0845486	-3.71381	0.000204159	0.00463272	NC_003281.10	7179030	7179579	-	rps-14	40S ribosomal protein S14
800.914	-0.314302	0.098582	-3.18823	0.00143147	0.0216836	NC_003282.8	12455192	12456117	+	smz-1	Sperm Meiosis PDZ domain containing proteins
8328.96	-0.314456	0.0725572	-4.3339	1.46487e-05	0.000562971	NC_003281.10	13344959	13346689	+	acaa-2	ACetyl-CoA Acyltransferase 2 homolog
56574.5	-0.315148	0.0949841	-3.3179	0.000906956	0.0150967	NC_003280.10	8569933	8570959	+	rpl-5	60S ribosomal protein L5
75605	-0.315414	0.0928417	-3.39733	0.000680467	0.0121662	NC_003283.11	20479695	20480759	+	rpl-2	60S ribosomal protein L8
66022.2	-0.315764	0.0952375	-3.31554	0.000914673	0.015209	NC_003282.8	653538	654571	-	rpl-15	60S ribosomal protein L15
1391.1	-0.316805	0.0967092	-3.27585	0.00105344	0.0170973	NC_003284.9	7572357	7580734	+	pcyt-1	Phosphocholine CYtidylylTransferase
17238.8	-0.318719	0.0756572	-4.21268	2.52361e-05	0.000893232	NC_003284.9	11511738	11519017	-	hpo-34	Non-coding transcript of protein-coding gene hpo-34
2838.22	-0.319115	0.0761021	-4.19324	2.74995e-05	0.000953966	NC_003279.8	7057208	7059295	+	plin-1	PeriLIpiN homolog
6509.99	-0.320712	0.0987348	-3.24822	0.00116131	0.0184491	NC_003281.10	5081735	5082857	+	tag-174	Probable cytochrome c oxidase subunit 6A%2C mitochondrial
1775.38	-0.320842	0.108647	-2.95305	0.0031465	0.038787	NC_003279.8	9618403	9619757	-	lin-53	Probable histone-binding protein lin-53
800.765	-0.321218	0.100642	-3.19168	0.00141447	0.0214912	NC_003284.9	5668321	5673386	+	egl-13	Uncharacterized protein
776.791	-0.322119	0.107079	-3.00823	0.00262778	0.0340614	NC_003282.8	11012513	11015883	-	F13H10.3	Uncharacterized protein
4269.21	-0.323534	0.074065	-4.36824	1.25252e-05	0.000498464	NC_003280.10	11468738	11469592	-	cisd-1	CDGSH Iron Sulfur Domain protein homolog
43767.7	-0.324006	0.0801395	-4.04302	5.27662e-05	0.00160034	NC_003284.9	2241876	2242616	-	rpl-11.2	60S ribosomal protein L11-2
1087.09	-0.324357	0.113187	-2.86569	0.00416106	0.0479394	NC_003284.9	15607972	15610219	+	nipi-3	Protein nipi-3
3055.84	-0.325826	0.0948717	-3.43438	0.000593901	0.0108536	NC_003284.9	17215120	17217102	-	acdh-7	Acyl CoA DeHydrogenase
1394.04	-0.32655	0.102079	-3.19899	0.00137909	0.0210352	NC_003282.8	8366754	8375347	+	aagr-1	Acid Alpha Glucosidase Relate
559.489	-0.32702	0.114852	-2.84733	0.00440883	0.0498285	NC_003283.11	2057668	2061080	+	comt-3	Catechol-O-MethylTransferase family
41882.5	-0.327574	0.0841802	-3.89134	9.96934e-05	0.00265887	NC_003279.8	14759936	14760546	+	rps-26	40S ribosomal protein S26
29331.9	-0.32762	0.093622	-3.49939	0.00046632	0.0090159	NC_003279.8	10553194	10553794	-	ndk-1	Nucleoside diphosphate kinase
958.47	-0.328043	0.114358	-2.86856	0.00412341	0.0476202	NC_003280.10	4673086	4673601	+	hmg-11	HMG
1458.49	-0.328357	0.0983647	-3.33816	0.000843352	0.0142038	NC_003283.11	18656191	18664096	-	Y69H2.3	Non-coding transcript of protein-coding gene Y69H2.3f
3365.7	-0.328436	0.0858073	-3.8276	0.000129398	0.00328311	NC_003281.10	12251697	12273680	-	Y75B8A.24	Uncharacterized protein
8107.84	-0.328904	0.0903712	-3.63948	0.000273193	0.00587608	NC_003279.8	2876936	2878037	+	Y71F9AL.9	Uncharacterized protein
68368.5	-0.328994	0.0981098	-3.35333	0.000798453	0.0136232	NC_003279.8	10567934	10568963	+	rla-0	60S acidic ribosomal protein P0
7817.8	-0.329043	0.081957	-4.01483	5.94892e-05	0.00175986	NC_003283.11	6488318	6489011	-	lec-10	Galectin
977.721	-0.32979	0.114939	-2.86926	0.00411438	0.0475763	NC_003282.8	10947269	10948736	-	Y69E1A.1	Uncharacterized protein
23872.2	-0.331173	0.0787107	-4.20747	2.58245e-05	0.000909951	NC_003281.10	3068335	3069161	+	ubl-1	Ubiquitin-like protein 1
4397.94	-0.331234	0.0835766	-3.96324	7.3938e-05	0.00208141	NC_003283.11	6525095	6531664	+	acs-1	fatty Acid CoA Synthetase family
1531.57	-0.331482	0.111924	-2.96168	0.00305969	0.0379257	NC_003282.8	159028	159782	+	Y38C1AA.7	Uncharacterized protein
1314.73	-0.332042	0.114768	-2.89317	0.00381372	0.0448942	NC_003281.10	3112852	3127096	-	nipa-1	NIPA1 (NonImprinted gene in Prader-Willi/Angelman syndrome region 1) homolog
533.365	-0.332592	0.114809	-2.89691	0.0037686	0.0444632	NC_003283.11	4688007	4688874	+	K03B4.2	Uncharacterized protein
851.772	-0.333088	0.0979524	-3.40051	0.000672606	0.0120669	NC_003284.9	11726494	11727796	-	gst-42	Probable maleylacetoacetate isomerase
1343.98	-0.333681	0.101332	-3.29294	0.000991471	0.0162959	NC_003280.10	873212	878476	+	alg-2	Protein argonaute
364.792	-0.334027	0.112955	-2.95717	0.0031048	0.0383333	NC_003282.8	7868930	7869627	+	flp-10	FMRF-Like Peptide
3441.93	-0.3342	0.105742	-3.16052	0.00157487	0.0232743	NC_003284.9	6331709	6332611	+	col-170	COLlagen
744.643	-0.335675	0.107446	-3.12413	0.00178335	0.0254809	NC_003279.8	8947409	8948711	-	F53B6.4	Major sperm protein
1371.22	-0.335965	0.0855145	-3.92875	8.53892e-05	0.00234895	NC_003284.9	14969279	14970252	-	F20D1.1	Uncharacterized protein
1132.2	-0.336809	0.0913348	-3.68763	0.000226355	0.00503381	NC_003280.10	12811919	12816457	-	acl-7	ACyLtransferase-like
4042.68	-0.336845	0.111168	-3.03007	0.00244499	0.0323522	NC_003283.11	9951235	9952055	+	ttr-46	Transthyretin-like protein 46
8520.77	-0.338135	0.0769167	-4.39613	1.102e-05	0.000449984	NC_003279.8	3680290	3680899	-	ftn-2	Ferritin
345.004	-0.33869	0.118585	-2.85608	0.00428901	0.0488039	NC_003283.11	9329009	9331315	+	K07B1.4	Uncharacterized protein
716.653	-0.339945	0.110513	-3.07607	0.00209747	0.0286984	NC_003284.9	4008235	4008972	-	hrg-1	Heme transporter hrg-1
756.666	-0.340243	0.117057	-2.90664	0.00365332	0.0434629	NC_003284.9	14308253	14311669	-	C11H1.3	Uncharacterized protein
2275.23	-0.34073	0.083866	-4.06279	4.8489e-05	0.00151154	NC_003279.8	12938562	12942120	+	acox-1.1	Acyl-coenzyme A oxidase
33990.8	-0.341957	0.0828821	-4.12583	3.69402e-05	0.00122199	NC_003281.10	3502889	3503596	-	rpl-16	60S ribosomal protein L13a
8061.92	-0.342962	0.0956949	-3.58392	0.000338479	0.0070203	NC_003281.10	794309	794946	+	rps-29	Ribosomal Protein%2C Small subunit
55623.2	-0.344041	0.078875	-4.36185	1.28965e-05	0.000508082	NC_003279.8	1156597	1157419	+	rpl-17	60S ribosomal protein L17
2963.63	-0.346182	0.102432	-3.37962	0.000725854	0.0126842	NC_003284.9	16767963	16770495	-	mct-6	MonoCarboxylate Transporter family
74364.6	-0.346207	0.099768	-3.47012	0.000520221	0.00982748	NC_003282.8	10176710	10177830	+	rack-1	Guanine nucleotide-binding protein subunit beta-2-like 1
3968.35	-0.34653	0.0867649	-3.9939	6.49953e-05	0.00188727	NC_003284.9	6446832	6448908	-	fah-1	FumarylAcetoacetate Hydrolase
48669.7	-0.346944	0.0932732	-3.71966	0.000199494	0.0045649	NC_003282.8	13239679	13240560	-	rpl-12	60S ribosomal protein L12
8445.23	-0.349276	0.099288	-3.5178	0.000435134	0.00859308	NC_003284.9	14214974	14218983	+	K06G5.1	Uncharacterized protein
1523.84	-0.350929	0.105928	-3.3129	0.000923324	0.015288	NC_003279.8	4709356	4710421	-	gsp-3	Serine/threonine-protein phosphatase PP1-gamma
37558.2	-0.351953	0.0941119	-3.73973	0.000184218	0.00430482	NC_003279.8	2875431	2876302	-	rpl-1	Ribosomal protein
61542.6	-0.352398	0.0745084	-4.72964	2.24917e-06	0.000118346	NC_003281.10	4475947	4476814	+	rps-1	40S ribosomal protein S3a
1238.57	-0.352801	0.0918883	-3.83946	0.000123306	0.00315407	NC_003279.8	3667124	3671661	-	smp-2	SeMaPhorin related
815.395	-0.35284	0.10049	-3.5112	0.000446096	0.00871662	NC_003279.8	12490980	12494360	+	T27F6.6	Putative neutral sphingomyelinase
29206.7	-0.352875	0.0779274	-4.52825	5.94733e-06	0.000266965	NC_003283.11	12003174	12004381	+	F57F5.1	Uncharacterized protein
719.277	-0.352946	0.113536	-3.10866	0.0018794	0.0264533	NC_003280.10	9059919	9061102	-	T24B8.3	Uncharacterized protein
24939	-0.353057	0.0849127	-4.15788	3.21211e-05	0.0010739	NC_003280.10	14155294	14155569	+	rpl-43	60S ribosomal protein L37a
2179.94	-0.35435	0.0882049	-4.01734	5.88579e-05	0.0017446	NC_003279.8	12951140	12953928	+	acox-1.4	Acyl-coenzyme A oxidase
4491.23	-0.356138	0.0831513	-4.28302	1.84377e-05	0.000677057	NC_003280.10	7702251	7705230	-	B0495.7	Putative endoplasmic reticulum metallopeptidase 1-A
430.663	-0.356594	0.121766	-2.92852	0.00340575	0.0412054	NC_003279.8	948671	957319	-	mig-1	Uncharacterized protein
439.869	-0.356988	0.111502	-3.20162	0.00136657	0.0209461	NC_003281.10	13459582	13460608	+	tag-164	Uncharacterized protein
12188.2	-0.357029	0.0786627	-4.53873	5.65938e-06	0.000254997	NC_003280.10	8651134	8658417	+	pyr-1	Glutamine-dependent carbamoyl-phosphate synthase
7416.49	-0.358148	0.0755134	-4.74284	2.10748e-06	0.000112018	NC_003281.10	6338598	6339955	-	let-767	Very-long-chain 3-oxooacyl-coA reductase let-767
2506.76	-0.3588	0.0839529	-4.27382	1.92152e-05	0.000703958	NC_003281.10	11257505	11270849	-	obr-1	Oxysterol-binding protein
3719.85	-0.358835	0.0865228	-4.14728	3.36443e-05	0.00112243	NC_003280.10	11489708	11492963	-	B0334.3	Uncharacterized protein
730.077	-0.360271	0.100142	-3.59759	0.000321185	0.00675092	NC_003284.9	13760310	13763946	+	F55F3.2	Carboxylic ester hydrolase
1254.9	-0.36117	0.112851	-3.20041	0.00137234	0.0209729	NC_003282.8	2823806	2828016	+	clec-80	C-type LECtin
4512.38	-0.361208	0.0805052	-4.48676	7.23144e-06	0.000313229	NC_003284.9	6376759	6377654	-	lmp-1	LAMP family protein lmp-1
1141.99	-0.361256	0.106369	-3.39624	0.000683188	0.0122009	NC_003281.10	4462970	4467375	-	ndg-4	Uncharacterized protein
5445.09	-0.361286	0.0971361	-3.71938	0.000199714	0.0045649	NC_003284.9	2694935	2698089	+	T02C5.1	Uncharacterized protein
462.253	-0.361522	0.123318	-2.93162	0.00337197	0.040923	NC_003282.8	684505	688143	+	cutl-28	CUTiclin-Like
19732.4	-0.361765	0.0773143	-4.67914	2.88075e-06	0.000142944	NC_003284.9	11966028	11967393	+	sams-1	Probable S-adenosylmethionine synthase 1
45631.4	-0.362131	0.0676883	-5.34998	8.79649e-08	7.49614e-06	NC_003279.8	3788042	3788862	+	rpl-13	Non-coding transcript of protein-coding gene rpl-13
2358.2	-0.362649	0.0913236	-3.97104	7.15607e-05	0.00202175	NC_003279.8	873481	882713	-	pde-6	Phosphodiesterase
13180.8	-0.362797	0.115517	-3.14063	0.00168583	0.0244758	NC_003283.11	415913	417666	-	ZK6.11	Uncharacterized protein
6111.21	-0.3651	0.115676	-3.15623	0.00159825	0.0234895	NC_003284.9	5255194	5256747	+	Y34B4A.9	Uncharacterized protein
34614.1	-0.365288	0.0971702	-3.75926	0.000170418	0.00407962	NC_003279.8	4583942	4584491	-	rps-10	Ribosomal Protein%2C Small subunit
72724.5	-0.366047	0.0684643	-5.34654	8.96532e-08	7.55786e-06	NC_003279.8	5484830	5485712	-	rpl-19	60S ribosomal protein L19
273.941	-0.36609	0.125571	-2.9154	0.00355233	0.0426497	NC_003281.10	2449533	2454784	-	nhr-121	Nuclear Hormone Receptor family
991.707	-0.367646	0.101609	-3.61825	0.000296604	0.00630696	NC_003284.9	8713544	8713804	-	F53A9.6	Uncharacterized protein
12502.6	-0.367911	0.0771383	-4.7695	1.84687e-06	0.000100552	NC_003284.9	4715184	4715752	+	rpl-25.1	60S ribosomal protein L23a 1
1936.96	-0.368336	0.113232	-3.25293	0.00114221	0.0182196	NC_003283.11	7243426	7247017	-	C05C8.7	Uncharacterized protein
1380.66	-0.370118	0.113507	-3.26074	0.00111122	0.017834	NC_003284.9	8748610	8750862	-	asns-2	ASparagiNe Synthetase
402.652	-0.370198	0.122897	-3.01227	0.00259302	0.0337159	NC_003279.8	5330643	5332157	-	spe-11	Spermatocyte protein spe-11
2177.21	-0.3703	0.0803013	-4.61139	3.99993e-06	0.000188912	NC_003283.11	9544768	9545283	-	his-35	Histone H2A
5149.38	-0.370816	0.090999	-4.07495	4.60252e-05	0.00147281	NC_003284.9	3499265	3505103	+	C12D12.1	Uncharacterized protein
781.25	-0.370902	0.0993025	-3.73507	0.000187663	0.00435934	NC_003279.8	5434854	5435752	+	F27C1.1	Uncharacterized protein
404.052	-0.371023	0.109901	-3.37597	0.000735547	0.0128003	NC_003282.8	8164662	8165895	-	B0218.7	Uncharacterized protein
3838.6	-0.371711	0.0847118	-4.38795	1.14424e-05	0.000463608	NC_003284.9	16677468	16677707	-	F22H10.3	Uncharacterized protein
879.87	-0.37243	0.105887	-3.51724	0.000436053	0.00860039	NC_003281.10	4900758	4902961	+	tag-340	Uncharacterized protein
1344.54	-0.373585	0.0849585	-4.39727	1.09622e-05	0.000449967	NC_003283.11	16024337	16027231	+	T10C6.6	Uncharacterized protein
472.825	-0.374124	0.112171	-3.3353	0.000852079	0.0143047	NC_003282.8	274626	279815	+	sma-10	Leucine-rich repeats and immunoglobulin-like domains protein sma-10
2403.48	-0.374306	0.0801337	-4.67102	2.99707e-06	0.000148246	NC_003284.9	9431433	9432624	+	B0272.3	Probable 3-hydroxyacyl-CoA dehydrogenase B0272.3
526.28	-0.375426	0.102508	-3.66243	0.000249838	0.00547897	NC_003283.11	13370553	13380065	-	tag-260	Uncharacterized protein
2773.61	-0.378013	0.121004	-3.12397	0.00178431	0.0254809	NC_003280.10	4916179	4916562	-	msp-31	Major sperm protein 19/31/40/45/50/51/53/59/61/65/81/113/142
1964.3	-0.378965	0.0956769	-3.96088	7.46741e-05	0.00209462	NC_003282.8	10026443	10027614	-	gipc-2	GIPC (RGS-GAIP Interacting Protein C) homolog
11579.7	-0.380168	0.0858738	-4.42705	9.55309e-06	0.000397328	NC_003283.11	3579168	3584789	+	T22F3.3	Alpha-1%2C4 glucan phosphorylase
437.324	-0.38227	0.109803	-3.48142	0.000498767	0.00949109	NC_003281.10	4736070	4737205	+	F17C8.7	Uncharacterized protein
805.917	-0.382317	0.0993911	-3.84659	0.000119771	0.00307367	NC_003282.8	5382962	5383845	+	F41H10.1	Uncharacterized protein
465.077	-0.383597	0.113448	-3.38127	0.000721527	0.0126748	NC_003284.9	7265665	7267408	+	F46H5.2	Uncharacterized protein
922.247	-0.384028	0.109925	-3.49354	0.000476666	0.0091707	NC_003280.10	4835080	4835673	+	C33F10.1	Uncharacterized protein
285.602	-0.384301	0.126012	-3.04971	0.00229062	0.0308036	NC_003281.10	11079792	11080373	+	W09D6.4	Uncharacterized protein
369.539	-0.38476	0.120258	-3.19945	0.0013769	0.0210221	NC_003280.10	12060325	12062619	-	arrd-7	ARRestin Domain protein
32262.4	-0.38483	0.106812	-3.60287	0.000314723	0.00662397	NC_003284.9	7823677	7825267	+	eef-1A.2	Eukaryotic translation Elongation Factor
4513.62	-0.384888	0.075965	-5.06665	4.04868e-07	2.71296e-05	NC_003284.9	17213267	17214896	-	acdh-10	Probable medium-chain specific acyl-CoA dehydrogenase 10%2C mitochondrial
1289.95	-0.385033	0.0856904	-4.4933	7.01265e-06	0.000307146	NC_003283.11	9508134	9510339	+	acs-14	fatty Acid CoA Synthetase family
17544.1	-0.385122	0.0902288	-4.26828	1.96982e-05	0.000718298	NC_003281.10	7189211	7189625	-	rps-21	40S ribosomal protein S21
422.405	-0.38624	0.124319	-3.10684	0.00189101	0.0265691	NC_003284.9	4854253	4860036	-	add-1	ADDucin
29617.3	-0.386636	0.0863828	-4.47585	7.61087e-06	0.000326062	NC_003281.10	6440262	6442815	-	mel-32	Serine hydroxymethyltransferase
1312.28	-0.386748	0.105708	-3.65863	0.00025357	0.00552988	NC_003283.11	1460388	1461510	+	hacd-1	Hydroxy-Acyl-CoA Dehydrogenase
462.28	-0.387028	0.111819	-3.4612	0.000537781	0.0100625	NC_003279.8	2026413	2033400	+	crtc-1	CREB-regulated transcription coactivator 1 homolog
572.114	-0.3873	0.10962	-3.53311	0.000410695	0.00819299	NC_003280.10	4842608	4842823	+	nspd-4	Nematode Specific Peptide family%2C group D
518.779	-0.388231	0.124225	-3.12524	0.00177662	0.0254809	NC_003283.11	16237615	16238712	+	F21H7.5	Major sperm protein
1242.92	-0.388275	0.136389	-2.84683	0.00441575	0.0498481	NC_003282.8	9160896	9165122	-	pcp-2	Prolyl Carboxy Peptidase like
877.807	-0.388688	0.0925271	-4.20081	2.65967e-05	0.000927636	NC_003280.10	3109493	3111222	-	Y25C1A.13	Uncharacterized protein
355.307	-0.389149	0.11844	-3.28562	0.0010176	0.0166381	NC_003283.11	15297006	15298616	-	cpr-3	Cathepsin B-like cysteine proteinase 3
2534.75	-0.389495	0.0921927	-4.22479	2.39165e-05	0.000852296	NC_003279.8	7247000	7248676	-	adsl-1	Adenylosuccinate lyase
736.607	-0.390362	0.100637	-3.87893	0.000104918	0.00276027	NC_003283.11	3777828	3784213	-	R08F11.1	Uncharacterized protein
45532.5	-0.390435	0.0784379	-4.97762	6.43693e-07	4.0698e-05	NC_003282.8	11602652	11603217	+	rps-11	Ribosomal Protein%2C Small subunit
6115.95	-0.390633	0.105714	-3.69518	0.000219732	0.00492904	NC_003279.8	5619602	5620495	+	cey-2	C. Elegans Y-box
4689.23	-0.391211	0.112156	-3.48808	0.000486501	0.00930284	NC_003280.10	7290459	7291719	+	C30G12.2	Uncharacterized protein
1964.43	-0.391318	0.0931382	-4.20148	2.65179e-05	0.000927636	NC_003281.10	10355142	10355517	-	spp-1	SaPosin-like Protein family
886.038	-0.391348	0.113779	-3.43955	0.000582691	0.0106916	NC_003281.10	11463887	11470805	-	bed-2	BED-type zinc finger putative transcription factor
38981.3	-0.391631	0.0769812	-5.08736	3.63081e-07	2.4784e-05	NC_003280.10	8602793	8603547	+	rpl-26	60S ribosomal protein L26
364.932	-0.391975	0.122358	-3.20352	0.0013576	0.0208493	NC_003279.8	12551554	12552152	+	W02D9.10	Uncharacterized protein
907.91	-0.392197	0.131707	-2.97781	0.00290313	0.0366514	NC_003283.11	13745790	13748350	-	F35E12.10	Uncharacterized protein
1041.18	-0.392914	0.116209	-3.3811	0.000721972	0.0126748	NC_003283.11	3980178	3980522	+	nlp-31	QWGYGGY-amide
453.6	-0.393411	0.135089	-2.91224	0.00358842	0.0429843	NC_003283.11	696610	699140	-	ugt-29	Non-coding transcript of protein-coding gene ugt-29
843.81	-0.393544	0.101134	-3.8913	9.97075e-05	0.00265887	NC_003280.10	11449031	11451364	+	W02B12.1	Uncharacterized protein
22830.4	-0.393606	0.100476	-3.91743	8.94974e-05	0.00243632	NC_003283.11	9199680	9204645	+	asp-2	ASpartyl Protease
536.28	-0.393616	0.129864	-3.03099	0.00243751	0.0322805	NC_003282.8	7791814	7792192	-	C33H5.13	Uncharacterized protein
650.858	-0.393987	0.12483	-3.15619	0.00159842	0.0234895	NC_003280.10	8270607	8273541	+	tdc-1	Tyrosine decarboxylase
419.095	-0.394616	0.134793	-2.92756	0.00341634	0.0413016	NC_003283.11	12922621	12924115	+	dhrs-4	Dehydrogenase/reductase SDR family member 4
962.69	-0.395161	0.109648	-3.60392	0.000313457	0.00660717	NC_003282.8	10268975	10269187	-	nspd-7	Nematode Specific Peptide family%2C group D
1936.66	-0.395497	0.0820078	-4.82268	1.41645e-06	8.01801e-05	NC_003282.8	10293037	10294085	-	R09E10.6	Uncharacterized protein
526.393	-0.395857	0.115993	-3.41278	0.000643047	0.0116432	NC_003282.8	9890672	9891988	-	F32B6.4	Uncharacterized protein
22732.6	-0.39586	0.0993881	-3.98297	6.80602e-05	0.00194742	NC_003283.11	8272387	8273988	+	asp-5	ASpartyl Protease
970.869	-0.396256	0.0960298	-4.12639	3.68501e-05	0.00122158	NC_003279.8	2113784	2118518	-	fpn-1.1	FerroPortiN
3957.76	-0.39646	0.0793048	-4.99919	5.75724e-07	3.68463e-05	NC_003280.10	7075627	7077064	+	T02G5.7	Uncharacterized protein
2825.18	-0.399262	0.0923508	-4.32332	1.53699e-05	0.000586374	NC_003284.9	1486575	1489129	+	dhs-25	DeHydrogenases%2C Short chain
1422.83	-0.399479	0.11746	-3.40098	0.000671456	0.0120669	NC_003283.11	7433401	7435032	-	ddo-2	D-aspartate oxidase 2
1749.54	-0.399651	0.128434	-3.11172	0.00186002	0.0262749	NC_003280.10	8762717	8766922	-	pah-1	Probable phenylalanine-4-hydroxylase 1
3730.16	-0.399914	0.084275	-4.74535	2.08146e-06	0.00011139	NC_003279.8	490051	496067	+	haf-4	HAlF transporter (PGP related)
577.312	-0.401193	0.108698	-3.6909	0.000223461	0.00498416	NC_003280.10	14013854	14016959	-	cyp-37A1	CYtochrome P450 family
496.93	-0.402183	0.108481	-3.70741	0.000209391	0.0047309	NC_003283.11	12541078	12542467	+	F45D3.2	Uncharacterized protein
33371.3	-0.402356	0.0729865	-5.51275	3.53279e-08	3.41939e-06	NC_003281.10	12978009	12978521	-	ubq-2	Ubiquitin
2693.5	-0.402525	0.077914	-5.16628	2.388e-07	1.76622e-05	NC_003282.8	17176497	17189647	+	C52D10.3	Uncharacterized protein
1121.07	-0.403634	0.13359	-3.02144	0.00251578	0.0331042	NC_003282.8	2488850	2494063	+	Y69A2AR.19	Uncharacterized protein
63555.1	-0.403754	0.0718448	-5.61981	1.91167e-08	2.05308e-06	NC_003279.8	10330889	10331698	+	rps-7	40S ribosomal protein S7
2755.86	-0.405862	0.127965	-3.17167	0.00151565	0.0227203	NC_003282.8	8848220	8849622	+	col-118	COLlagen
33093	-0.406675	0.101595	-4.00291	6.25687e-05	0.00183037	NC_003283.11	4628768	4635191	+	pmt-2	Phosphoethanolamine MethylTransferase
659.877	-0.407812	0.124994	-3.26265	0.00110375	0.0177506	NC_003282.8	12976308	12978234	+	dod-17	Downstream Of DAF-16 (regulated by DAF-16)
23821.7	-0.407998	0.0747517	-5.45804	4.81418e-08	4.46665e-06	NC_003281.10	8129591	8130219	-	rpl-21	60S ribosomal protein L21
5539.35	-0.408613	0.0742693	-5.50177	3.7599e-08	3.59483e-06	NC_003281.10	5077766	5080505	+	alh-1	ALdehyde deHydrogenase
733.819	-0.408801	0.0952938	-4.28991	1.78749e-05	0.000665744	NC_003284.9	10481241	10483186	+	elt-2	Transcription factor elt-2
388.359	-0.409434	0.117074	-3.49723	0.00047012	0.00905588	NC_003279.8	13232252	13234660	+	ZK1053.2	Uncharacterized protein
569.847	-0.410095	0.107814	-3.80374	0.00014253	0.00354741	NC_003283.11	10028359	10031082	-	acl-2	ACyLtransferase-like
3055.06	-0.410779	0.137012	-2.99813	0.00271644	0.0348843	NC_003284.9	6329160	6330062	+	col-169	COLlagen
371.208	-0.412025	0.135222	-3.04703	0.00231118	0.0310003	NC_003280.10	10026650	10027863	-	F52H3.6	Serine/threonine-protein phosphatase
1023.92	-0.412345	0.101928	-4.04544	5.22241e-05	0.0015917	NC_003284.9	15441751	15443493	+	nkat-3	Nematode Kynurenine AminoTransferase
594.975	-0.412642	0.104235	-3.95875	7.53417e-05	0.00210957	NC_003279.8	5255554	5256897	-	B0261.6	Uncharacterized protein
8095.93	-0.414084	0.113668	-3.64292	0.000269563	0.00581395	NC_003282.8	4605890	4608090	+	F19C7.1	Uncharacterized protein
712.325	-0.414391	0.144127	-2.87518	0.00403803	0.046797	NC_003284.9	13578813	13581728	+	F54B11.11	Uncharacterized protein
8766.87	-0.414781	0.102844	-4.0331	5.5046e-05	0.00165985	NC_003283.11	8641620	8643190	-	asp-13	ASpartyl Protease
476.468	-0.414928	0.110231	-3.76417	0.0001671	0.00404341	NC_003283.11	10793808	10794861	+	ule-3	Uterine Lumin Expressed/locailized
1844.06	-0.416264	0.0882149	-4.71875	2.37298e-06	0.000123616	NC_003281.10	4868414	4868743	-	msd-4	Major Sperm protein Domain containing
1183.91	-0.41636	0.108664	-3.83162	0.000127304	0.00324047	NC_003284.9	12846618	12852583	-	chd-3	Chromodomain-helicase-DNA-binding protein 3 homolog
2303.99	-0.416589	0.108343	-3.84511	0.0001205	0.00308732	NC_003283.11	5428217	5430246	+	rhr-1	RH (Rhesus) antigen Related
3689.59	-0.417114	0.0803006	-5.19441	2.05369e-07	1.55564e-05	NC_003281.10	13540207	13543529	-	acs-5	fatty Acid CoA Synthetase family
5967.95	-0.417318	0.0900299	-4.63533	3.56372e-06	0.000172466	NC_003283.11	12742070	12744107	+	asp-10	ASpartyl Protease
8411.47	-0.419665	0.119535	-3.51081	0.000446743	0.00871662	NC_003284.9	6280016	6280921	+	col-166	COLlagen
491.176	-0.419892	0.118663	-3.53854	0.000402351	0.00804702	NC_003283.11	11059698	11060275	-	T04C12.11	Uncharacterized protein
1435.67	-0.420239	0.0916557	-4.58497	4.54052e-06	0.000210637	NC_003281.10	4093515	4094888	-	rnr-2	Ribonucleoside-diphosphate reductase small chain
209.703	-0.422366	0.136653	-3.09079	0.00199624	0.0277246	NC_003279.8	3104368	3109522	+	nhr-64	Nuclear hormone receptor family member nhr-64
39990.8	-0.422384	0.0773593	-5.46003	4.76065e-08	4.44327e-06	NC_003284.9	6533549	6536777	-	ilys-5	Invertebrate LYSozyme
1437.44	-0.423714	0.126041	-3.36172	0.000774582	0.0132882	NC_003280.10	4892311	4892694	-	msp-33	Major sperm protein 33
1059.55	-0.423995	0.0996188	-4.25617	2.07958e-05	0.000751093	NC_003280.10	9584494	9586777	-	ugt-58	Putative UDP-glucuronosyltransferase ugt-58
41854.1	-0.425605	0.081071	-5.24978	1.52279e-07	1.19387e-05	NC_003283.11	16592747	16595345	-	cpl-1	CathePsin L family
862.971	-0.425816	0.148158	-2.87407	0.00405222	0.0469267	NC_003279.8	12505125	12507511	+	asah-1	Acid ceramidase
1208.07	-0.426558	0.110662	-3.85461	0.000115914	0.00299429	NC_003282.8	8345883	8346504	+	F17E9.5	Uncharacterized protein
346.032	-0.426839	0.133674	-3.19314	0.00140734	0.0214036	NC_003282.8	7153667	7154107	+	C34D4.3	Uncharacterized protein
21447.9	-0.426844	0.0655487	-6.51186	7.42257e-11	1.42112e-08	NC_003283.11	1176725	1178825	+	T21H3.1	Uncharacterized protein
4518.86	-0.427992	0.0896262	-4.7753	1.79441e-06	9.8379e-05	NC_003279.8	511478	519646	-	acs-13	fatty Acid CoA Synthetase family
422.65	-0.428314	0.112184	-3.81797	0.000134555	0.00338656	NC_003284.9	12151359	12154079	-	M153.2	Uncharacterized protein
1416.9	-0.428404	0.083401	-5.13667	2.79642e-07	2.03e-05	NC_003282.8	12039225	12046857	-	T12G3.2	Uncharacterized protein
3011.59	-0.43	0.0776748	-5.5359	3.0964e-08	3.01563e-06	NC_003283.11	10252916	10255047	-	rop-1	60 kDa SS-A/Ro ribonucleoprotein homolog
1068.61	-0.43021	0.123586	-3.48107	0.000499418	0.00949197	NC_003282.8	5631981	5633321	+	C39H7.1	Uncharacterized protein
3442.62	-0.430353	0.106222	-4.05144	5.09039e-05	0.00156198	NC_003282.8	8978926	8979795	-	col-119	COLlagen
1463.61	-0.430856	0.119982	-3.59101	0.000329398	0.00690502	NC_003284.9	11556355	11559649	+	C35C5.10	Uncharacterized protein
6133.66	-0.431056	0.093901	-4.59054	4.42101e-06	0.000205702	NC_003284.9	9034583	9038376	+	nep-22	NEPrilysin metallopeptidase family
5148.82	-0.433323	0.121234	-3.57428	0.000351189	0.00723124	NC_003283.11	13201098	13202099	-	col-160	COLlagen
468.86	-0.433842	0.151105	-2.87114	0.00408999	0.0473292	NC_003280.10	7662809	7663754	-	F18A1.7	Uncharacterized protein
329.373	-0.435827	0.122724	-3.55128	0.000383361	0.0077363	NC_003283.11	14773391	14777331	+	haf-7	HAlF transporter (PGP related)
409.191	-0.436085	0.145678	-2.99349	0.00275802	0.0352451	NC_003280.10	10521952	10523137	-	F59B10.5	Uncharacterized protein
231.788	-0.436584	0.138309	-3.15657	0.00159635	0.0234895	NC_003281.10	6057120	6058391	+	F40H6.1	Uncharacterized protein
4705.72	-0.437207	0.0788411	-5.54542	2.93245e-08	2.8738e-06	NC_003283.11	13650812	13654001	-	lpin-1	LiPIN (mammalian lipodystrophy associated) homolog
1624.06	-0.437384	0.0834367	-5.2421	1.58758e-07	1.23847e-05	NC_003280.10	15110152	15115864	+	Y53F4B.39	Beta-lactamase-like protein 2 homolog
3105.23	-0.437657	0.0893721	-4.89702	9.73034e-07	5.82335e-05	NC_003283.11	10749668	10750701	-	F28H7.3	Uncharacterized protein
321.107	-0.438807	0.125782	-3.48862	0.000485523	0.00929548	NC_003281.10	3760589	3765547	-	C44F1.1	Uncharacterized protein
8022.07	-0.439514	0.0826618	-5.31701	1.05488e-07	8.79811e-06	NC_003283.11	19752451	19755336	-	clec-50	C-type LECtin
4168.71	-0.43987	0.100349	-4.38338	1.1685e-05	0.000468595	NC_003282.8	9155264	9159015	-	pcp-3	Prolyl Carboxy Peptidase like
1754.61	-0.440257	0.12793	-3.44138	0.00057875	0.0106387	NC_003282.8	14517091	14519458	-	Y57G11A.2	Uncharacterized protein
3.64926	-0.440442	0.152015	-2.89736	0.00376312	0.044432	NC_003284.9	10959577	10960845	+	K09C8.2	Uncharacterized protein
318.098	-0.441165	0.135164	-3.26392	0.00109884	0.0177079	NC_003283.11	10951860	10953307	+	F17C11.4	Uncharacterized protein
468.161	-0.442532	0.113947	-3.88367	0.000102891	0.00272522	NC_003282.8	3266404	3267675	-	clec-173	C-type LECtin
4054.29	-0.442879	0.12856	-3.44492	0.000571223	0.0105622	NC_003279.8	7492364	7492731	+	T28F4.5	Uncharacterized protein
190.135	-0.443583	0.147785	-3.00155	0.00268609	0.0345228	NC_003281.10	11230418	11232037	-	elo-8	fatty acid ELOngation
13521.2	-0.444175	0.109343	-4.06222	4.86092e-05	0.00151229	NC_003284.9	7319994	7320353	-	spp-5	SaPosin-like Protein family
372.939	-0.444504	0.147249	-3.01872	0.00253841	0.0332795	NC_003281.10	3933780	3935865	-	nlp-10	Neuropeptide-Like Protein
1087.29	-0.444835	0.0931779	-4.77403	1.80571e-06	9.86535e-05	NC_003283.11	6249286	6251729	+	dmd-7	DM (Doublesex/MAB-3) Domain family
166.072	-0.445388	0.149726	-2.9747	0.00293278	0.0369033	NC_003283.11	14168448	14171377	-	ZC376.3	Uncharacterized protein
152.068	-0.446315	0.148005	-3.01554	0.00256521	0.0334351	NC_003284.9	9114368	9116603	+	C25A11.2	Uncharacterized protein
600.871	-0.44633	0.106011	-4.21023	2.55109e-05	0.000900925	NC_003284.9	3031796	3033067	+	clec-265	C-type LECtin
1046.93	-0.448807	0.134199	-3.34433	0.000824809	0.0139556	NC_003281.10	3166285	3170937	+	R148.5	Uncharacterized protein
308.371	-0.449616	0.140935	-3.19025	0.00142151	0.0215564	NC_003284.9	15161348	15166217	-	T10B10.8	Uncharacterized protein
5.28893	-0.451063	0.158022	-2.85443	0.00431143	0.0490234	NC_003283.11	4841984	4842567	-	cwp-2	Coexpressed With Polycystins
269.858	-0.451095	0.128726	-3.5043	0.000457801	0.00888406	NC_003279.8	3871503	3873396	-	clec-53	C-type LECtin
2403.08	-0.451318	0.116834	-3.86289	0.000112056	0.00291382	NC_003280.10	4825414	4825797	+	msp-40	Major sperm protein 19/31/40/45/50/51/53/59/61/65/81/113/142
545.98	-0.453859	0.124993	-3.63108	0.000282239	0.00606233	NC_003281.10	9999859	10000464	-	C05B5.2	Uncharacterized protein
1249.43	-0.454455	0.115173	-3.94585	7.95175e-05	0.00220679	NC_003280.10	5199797	5200180	+	msp-50	Major sperm protein 19/31/40/45/50/51/53/59/61/65/81/113/142
152.33	-0.454819	0.156713	-2.90224	0.00370509	0.0439787	NC_003284.9	2026653	2030980	+	Y102A11A.2	Uncharacterized protein
5.6039	-0.455392	0.153266	-2.97125	0.00296586	0.0371444	NC_003280.10	12566165	12568297	+	F49C5.7	Uncharacterized protein
912.565	-0.457572	0.147094	-3.11074	0.00186617	0.0263381	NC_003279.8	127297	133582	+	mex-3	Muscle EXcess
612.326	-0.457732	0.117417	-3.89834	9.68527e-05	0.00259598	NC_003280.10	5570885	5574647	+	C17C3.1	Uncharacterized protein
3968.94	-0.458235	0.131568	-3.48287	0.000496071	0.00945127	NC_003283.11	13734384	13736151	-	F35E12.6	Uncharacterized protein
251.395	-0.45833	0.160052	-2.86363	0.00418816	0.0480324	NC_003280.10	6331977	6333966	-	C32D5.6	Uncharacterized protein
618.13	-0.459401	0.112556	-4.08152	4.47419e-05	0.00143761	NC_003280.10	2176947	2181885	+	gba-1	Putative glucosylceramidase 1
674.61	-0.459978	0.115513	-3.98206	6.832e-05	0.00195129	NC_003279.8	2707629	2717355	+	lin-17	Uncharacterized protein
130.25	-0.460036	0.157888	-2.91368	0.00357197	0.04282	NC_003284.9	13267605	13269673	-	cyp-14A2	CYtochrome P450 family
6090.57	-0.461321	0.07442	-6.19889	5.68638e-10	9.00631e-08	NC_003284.9	15095433	15097954	-	F09B12.3	Putative phospholipase B-like 2
231.007	-0.462094	0.145335	-3.17951	0.00147526	0.0222423	NC_003283.11	15357792	15360738	-	ech-1.1	Enoyl-CoA Hydratase
450.2	-0.462594	0.114165	-4.05196	5.07899e-05	0.00156154	NC_003280.10	4834189	4834782	-	C33F10.11	Uncharacterized protein
6935.75	-0.462603	0.110999	-4.16762	3.07798e-05	0.00103568	NC_003284.9	5253123	5254967	+	Y34B4A.6	Uncharacterized protein
109.054	-0.46328	0.161599	-2.86685	0.00414574	0.047798	NC_003282.8	7553655	7554245	-	F49E8.6	Uncharacterized protein
338.452	-0.465628	0.12549	-3.71048	0.000206863	0.00468053	NC_003282.8	5015320	5016208	-	T28H11.7	Uncharacterized protein
2099.71	-0.46666	0.143432	-3.25354	0.00113978	0.0181993	NC_003282.8	1720877	1722934	+	K08D12.6	Uncharacterized protein
297.728	-0.46685	0.124102	-3.76182	0.000168679	0.00406281	NC_003279.8	5354181	5356932	+	dhs-2	DeHydrogenases%2C Short chain
48682.4	-0.467335	0.0742736	-6.29207	3.13262e-10	5.22548e-08	NC_003282.8	11110216	11111044	-	rps-5	40S ribosomal protein S5
470.077	-0.46772	0.125118	-3.73824	0.000185316	0.00431762	NC_003279.8	8995625	8997185	-	F32H2.7	Uncharacterized protein
9202.4	-0.467777	0.106502	-4.39219	1.12215e-05	0.000455838	NC_003279.8	3898175	3899802	-	fkb-5	Peptidylprolyl isomerase
200.232	-0.468296	0.136821	-3.4227	0.000620025	0.0112784	NC_003282.8	5934454	5937445	+	H32C10.1	Uncharacterized protein
1276.81	-0.468349	0.108634	-4.31127	1.62318e-05	0.000617753	NC_003282.8	12904196	12906594	-	K08D8.3	Uncharacterized protein
7983.36	-0.468566	0.087008	-5.38531	7.23179e-08	6.40647e-06	NC_003284.9	10304529	10304867	+	fipr-21	FIP (Fungus-Induced Protein) Related
1580.43	-0.469087	0.0924931	-5.0716	3.94495e-07	2.6548e-05	NC_003280.10	12806907	12810795	+	spds-1	SPermiDine Synthase
367.157	-0.469387	0.138788	-3.38205	0.000719458	0.0126748	NC_003280.10	10628269	10633069	+	M28.8	Uncharacterized protein
1074.67	-0.469854	0.152266	-3.08574	0.00203045	0.0280754	NC_003283.11	8076117	8079821	+	catp-3	Cation transporting ATPase
2170.09	-0.470421	0.100222	-4.69381	2.68165e-06	0.000136078	NC_003279.8	6087430	6087729	-	msrp-2	MS Related Protein
206.861	-0.470583	0.146358	-3.21529	0.00130315	0.0202913	NC_003284.9	13452706	13456533	-	flr-1	Uncharacterized protein
179.224	-0.473625	0.146972	-3.22256	0.00127051	0.0198422	NC_003284.9	5822277	5826361	+	hbl-1	HunchBack Like (fly gap gene related)
2060.65	-0.475098	0.0999937	-4.75128	2.02136e-06	0.000108918	NC_003280.10	8744129	8747070	+	mak-1	MAP kinase-activated protein kinase mak-1
155.014	-0.475786	0.167151	-2.84645	0.00442096	0.049871	NC_003282.8	1249245	1251340	-	clec-166	C-type LECtin
25189.8	-0.476184	0.104735	-4.54656	5.45288e-06	0.000247829	NC_003284.9	11491165	11499849	-	T25C12.3	Uncharacterized protein
270.061	-0.476516	0.150015	-3.17645	0.00149087	0.0224346	NC_003284.9	11883153	11883979	+	ule-5	Uterine Lumin Expressed/locailized
3266.14	-0.47703	0.0978247	-4.87637	1.08056e-06	6.32206e-05	NC_003281.10	9825125	9825417	-	ZK632.9	Uncharacterized protein
539.43	-0.478731	0.138723	-3.45098	0.000558564	0.0103771	NC_003281.10	9759151	9760278	+	rmd-1	Regulator of microtubule dynamics protein 1
97.2841	-0.480265	0.168359	-2.85263	0.00433592	0.0491593	NC_003283.11	15729238	15730532	-	Y6E2A.10	Uncharacterized protein
420.687	-0.480304	0.118346	-4.05847	4.93961e-05	0.00153069	NC_003279.8	5808498	5809995	-	C32F10.4	Uncharacterized protein
628.642	-0.480421	0.0977812	-4.91323	8.95889e-07	5.42376e-05	NC_003283.11	9753480	9754508	-	F58E6.5	Major sperm protein
171.321	-0.480718	0.152974	-3.14248	0.00167521	0.0243441	NC_003279.8	13219141	13219464	+	ssp-31	Sperm-specific class P protein 31
15788	-0.480892	0.136622	-3.51987	0.000431754	0.00853709	NC_003280.10	4562951	4563450	+	dao-2	Dauer or Aging adult Overexpression
29246.1	-0.481071	0.0826345	-5.82167	5.82612e-09	7.1932e-07	NC_003281.10	7180252	7180616	+	rpl-36	60S ribosomal protein L36
1328.76	-0.482021	0.0955515	-5.04462	4.54413e-07	2.96883e-05	NC_003279.8	6097579	6097791	-	nspd-1	Nematode Specific Peptide family%2C group D
4.9239	-0.482734	0.162657	-2.9678	0.00299942	0.0373855	NC_003280.10	4615677	4616533	-	clec-136	C-type LECtin
435.514	-0.485	0.119119	-4.07155	4.67005e-05	0.00148232	NC_003280.10	9829492	9830696	+	ZK938.1	Serine/threonine-protein phosphatase
8048.16	-0.485385	0.102921	-4.71609	2.4042e-06	0.000124415	NC_003284.9	14762036	14771824	-	Y16B4A.2	Carboxypeptidase
4.02258	-0.485675	0.157747	-3.07882	0.00207823	0.0285848	NC_003281.10	7459315	7459446	+	fipr-18	FIP (Fungus-Induced Protein) Related
1384.79	-0.486143	0.128632	-3.77933	0.000157252	0.00385266	NC_003281.10	10506172	10506707	-	sip-1	Stress-induced protein 1
1560.14	-0.486348	0.0926108	-5.25152	1.50846e-07	1.18858e-05	NC_003282.8	17269343	17272059	+	atgp-1	Amino acid Transporter GlycoProtein subunit
4.89585	-0.486477	0.162565	-2.99251	0.00276695	0.0353017	NC_003283.11	5034554	5035158	-	K11D12.6	Uncharacterized protein
912.739	-0.487847	0.109884	-4.43966	9.00993e-06	0.000377743	NC_003284.9	11201539	11202442	+	col-179	COLlagen
460.929	-0.487938	0.140707	-3.46775	0.000524827	0.0098791	NC_003280.10	5158641	5158874	-	F58A6.9	Uncharacterized protein
358.096	-0.489379	0.16766	-2.91887	0.00351298	0.042242	NC_003281.10	1010560	1011364	+	Y34F4.2	Uncharacterized protein
699.145	-0.49115	0.11311	-4.34224	1.41037e-05	0.00054604	NC_003279.8	10429741	10432283	+	Y106G6H.1	Uncharacterized protein
331.858	-0.491574	0.153146	-3.20983	0.00132814	0.0204794	NC_003280.10	13736351	13736933	+	R06B9.5	Uncharacterized protein
276.594	-0.492355	0.17118	-2.87624	0.00402444	0.0466739	NC_003279.8	557506	561563	+	lpr-1	LiPocalin-Related protein
1315.71	-0.493705	0.138929	-3.55364	0.000379939	0.00769696	NC_003280.10	4295102	4298884	+	C01F1.3	Uncharacterized protein
376.178	-0.493818	0.145777	-3.38748	0.00070538	0.0124976	NC_003282.8	8499343	8499971	+	mesp-1	MEiotic SPindle
202.302	-0.495128	0.145272	-3.40828	0.000653729	0.0118093	NC_003281.10	12929892	12931387	+	Y37D8A.19	Uncharacterized protein
111.382	-0.495322	0.172198	-2.87646	0.00402159	0.0466739	NC_003282.8	2843285	2843959	-	Y54G2A.15	Uncharacterized protein
600.375	-0.496467	0.13562	-3.66072	0.000251511	0.00550027	NC_003282.8	16737230	16739291	-	Y51H4A.24	Uncharacterized protein
2570.2	-0.496672	0.122032	-4.07	4.70132e-05	0.00148622	NC_003282.8	2839445	2840685	-	clec-83	C-type LECtin
1261.86	-0.501329	0.119964	-4.17899	2.92811e-05	0.00099594	NC_003279.8	2784667	2785796	-	W03D8.9	Uncharacterized protein
55013.5	-0.501591	0.067832	-7.39461	1.41826e-13	4.63299e-11	NC_003281.10	4753050	4754046	-	rps-0	40S ribosomal protein SA
5.09685	-0.50202	0.173782	-2.88879	0.00386732	0.0454229	NC_003281.10	9603118	9608687	-	clec-161	C-type lectin domain-containing protein 161
1118.87	-0.504081	0.0948551	-5.31422	1.07115e-07	8.88085e-06	NC_003282.8	3875488	3878331	-	F37C4.6	Uncharacterized protein
1342.26	-0.504208	0.132012	-3.81941	0.000133772	0.00337227	NC_003283.11	6831186	6832212	+	col-142	COLlagen
732.115	-0.505498	0.116461	-4.34049	1.42167e-05	0.000549057	NC_003282.8	6245399	6248479	-	acox-3	Acyl-coenzyme A oxidase
1606.11	-0.505537	0.111964	-4.51518	6.32644e-06	0.000280316	NC_003281.10	3131733	3139134	-	mec-12	Detyrosinated tubulin alpha-3 chain
450.049	-0.508072	0.118498	-4.28759	1.80625e-05	0.000666491	NC_003282.8	1266876	1274289	+	clec-170	C-type LECtin
238.751	-0.508255	0.145305	-3.49785	0.000469032	0.00904604	NC_003284.9	17372584	17374601	-	F10D7.3	Uncharacterized monothiol glutaredoxin F10D7.3
40739.5	-0.511401	0.13586	-3.76418	0.000167094	0.00404341	NC_003284.9	3235911	3243624	-	irg-7	Infection Response Gene
148.043	-0.51148	0.162588	-3.14586	0.001656	0.0241321	NC_003280.10	8494280	8495651	+	M05D6.9	Uncharacterized protein
452.98	-0.511922	0.125257	-4.08698	4.37034e-05	0.00141002	NC_003284.9	6784434	6787264	+	bgal-2	Beta GALactosidase homolog
3.98984	-0.512418	0.161057	-3.18159	0.00146468	0.0221255	NC_003282.8	16320139	16320506	-	K03D3.5	Uncharacterized protein
635.512	-0.512752	0.148876	-3.44416	0.000572847	0.0105781	NC_003283.11	8414094	8414940	+	pos-1	POsterior Segregation
649.179	-0.512809	0.125964	-4.07106	4.67992e-05	0.00148245	NC_003283.11	6490210	6493921	-	cpt-6	Carnitine Palmitoyl Transferase
210.978	-0.512968	0.156603	-3.27559	0.0010544	0.0170973	NC_003282.8	14574825	14576540	+	Y57G11B.5	Uncharacterized protein
523.434	-0.513924	0.132588	-3.8761	0.000106142	0.00278383	NC_003283.11	7200259	7205507	+	F09G2.1	Uncharacterized protein
4890.02	-0.514471	0.0895458	-5.74534	9.17339e-09	1.06547e-06	NC_003284.9	7341536	7342640	+	C07D8.6	Uncharacterized protein
1392.2	-0.516178	0.113594	-4.54405	5.51838e-06	0.000250082	NC_003280.10	5809947	5810330	-	msp-64	Major sperm protein 19/31/40/45/50/51/53/59/61/65/81/113/142
203.086	-0.516298	0.167154	-3.08876	0.00200992	0.0278899	NC_003282.8	11402157	11403337	-	memi-3	MEiosis-to-MItosis transition associated
5938.02	-0.51828	0.101172	-5.12274	3.01132e-07	2.12692e-05	NC_003282.8	14457000	14464031	+	LLC1.2	Uncharacterized protein
3027.34	-0.518568	0.118563	-4.37377	1.22117e-05	0.000487226	NC_003284.9	1479572	1484087	+	acly-1	Probable ATP-citrate synthase
401.47	-0.518713	0.139049	-3.73042	0.000191161	0.00441894	NC_003282.8	15930583	15931774	+	Y105C5B.9	Phytanoyl-CoA dioxygenase domain-containing protein 1 homolog
4.15569	-0.51944	0.161789	-3.21061	0.00132455	0.0204794	NC_003282.8	13047197	13048223	+	scl-9	SCP-Like extracellular protein
208.588	-0.519612	0.157744	-3.29403	0.000987612	0.0162665	NC_003279.8	9123200	9124441	-	ZK858.2	Uncharacterized protein
803.993	-0.520006	0.119648	-4.34612	1.38564e-05	0.000537795	NC_003282.8	5313482	5315516	+	ZK354.2	Uncharacterized protein
521.732	-0.520967	0.118217	-4.40688	1.04871e-05	0.000432731	NC_003284.9	14071199	14076196	+	C33G3.4	Probable beta-mannosidase
33578.5	-0.521136	0.080031	-6.51167	7.43189e-11	1.42112e-08	NC_003281.10	1950676	1951369	+	rps-22	Ribosomal Protein%2C Small subunit
2305.92	-0.521144	0.133591	-3.90105	9.57759e-05	0.00257593	NC_003282.8	9852589	9853558	+	ssq-1	Sperm-Specific family%2C class Q
116.439	-0.523189	0.165995	-3.15185	0.00162242	0.0237309	NC_003282.8	13089643	13091067	-	col-132	COLlagen
407.429	-0.524668	0.124272	-4.22192	2.42232e-05	0.000861271	NC_003281.10	11456927	11462521	+	plr-1	Probable E3 ubiquitin-protein ligase plr-1
888.649	-0.527435	0.143103	-3.6857	0.000228079	0.00505838	NC_003281.10	13223154	13229316	+	Y43F4A.1	Uncharacterized protein
2532.35	-0.528427	0.117687	-4.49009	7.11928e-06	0.000310948	NC_003282.8	10112930	10114141	+	C04G2.9	Uncharacterized protein
12460.9	-0.52876	0.0914744	-5.78041	7.45182e-09	8.91943e-07	NC_003280.10	7790632	7791246	+	C06A8.3	Uncharacterized protein
113787	-0.530297	0.0793185	-6.68567	2.29873e-11	4.87083e-09	NC_003279.8	6836485	6837934	+	ahcy-1	Adenosylhomocysteinase
281.673	-0.531078	0.171201	-3.10207	0.00192172	0.0269041	NC_003280.10	9798355	9800338	-	cyp-13A5	Putative cytochrome P450 CYP13A5
150.88	-0.531344	0.166671	-3.18799	0.00143267	0.0216836	NC_003279.8	6669184	6669504	+	C17F3.1	Uncharacterized protein
818.856	-0.531887	0.147091	-3.61603	0.000299158	0.0063475	NC_003282.8	9739564	9740854	-	gln-6	GLutamiNe synthetase (glutamate-ammonia ligase)
457.111	-0.531909	0.110615	-4.80863	1.51965e-06	8.54052e-05	NC_003282.8	5224959	5225708	-	Y59E9AL.6	Uncharacterized protein
892.043	-0.532039	0.123924	-4.29326	1.76071e-05	0.000658234	NC_003280.10	4785898	4786281	-	msp-3	Major sperm protein 3
123.771	-0.533557	0.171651	-3.10839	0.0018811	0.0264535	NC_003280.10	1350775	1355568	-	C13A10.1	Uncharacterized protein
1674.24	-0.53555	0.125572	-4.26487	2.00021e-05	0.000724326	NC_003283.11	19822765	19830090	-	pcp-4	Prolyl Carboxy Peptidase like
99.9105	-0.537712	0.176589	-3.045	0.00232684	0.0311836	NC_003282.8	9856018	9857986	+	K07F5.12	Uncharacterized protein
56.5649	-0.537797	0.168007	-3.20103	0.00136935	0.0209642	NC_003279.8	4123481	4124704	+	H31G24.1	Uncharacterized protein
266.837	-0.5378	0.171535	-3.13522	0.00171727	0.0248402	NC_003282.8	6830234	6833239	+	H20E11.1	Uncharacterized protein
15474.5	-0.537923	0.0710723	-7.56868	3.77032e-14	1.3436e-11	NC_003280.10	8559808	8560955	-	iff-2	Eukaryotic translation initiation factor 5A-2
107.14	-0.538806	0.18525	-2.90854	0.00363117	0.0434185	NC_003280.10	15230465	15232625	+	spsb-2	SPSB (SPry and Socs Box) family
307.886	-0.53995	0.130292	-4.14416	3.41062e-05	0.00113543	NC_003281.10	786698	793502	-	snt-2	Synaptotagmin 2
202.493	-0.54019	0.166963	-3.23538	0.00121481	0.019144	NC_003284.9	12584407	12586439	-	T24D5.2	Uncharacterized protein
236.994	-0.541429	0.182055	-2.97399	0.00293955	0.0369033	NC_003283.11	3989418	3989713	+	nlp-27	Neuropeptide-Like Protein
6.0095	-0.541571	0.181161	-2.98945	0.00279477	0.0355698	NC_003283.11	8699736	8712010	-	ZC178.2	Uncharacterized protein
3312.2	-0.544344	0.139922	-3.89035	0.000100099	0.00266478	NC_003282.8	5016509	5017724	+	ssq-4	Sperm-Specific family%2C class Q
862.832	-0.546206	0.136809	-3.99247	6.53882e-05	0.00189517	NC_003281.10	5728183	5730023	+	egg-1	EGG sterile (unfertilizable)
846.9	-0.547365	0.149667	-3.65721	0.000254975	0.00554508	NC_003282.8	13510518	13512145	-	puf-3	PUF (Pumilio/FBF) domain-containing
417.595	-0.547485	0.118299	-4.62797	3.69262e-06	0.000177821	NC_003282.8	6272744	6275713	-	aat-4	Non-coding transcript of protein-coding gene aat-4
103.974	-0.547567	0.172972	-3.16564	0.00154742	0.0229986	NC_003283.11	9926546	9927765	+	C50H2.13	Uncharacterized protein
385.84	-0.547658	0.128992	-4.24566	2.17955e-05	0.000783839	NC_003279.8	14173036	14179356	-	pry-1	Axin-like protein pry-1
163.026	-0.548129	0.186454	-2.93975	0.00328478	0.0401445	NC_003280.10	9733422	9737293	+	mab-3	Protein male abnormal 3
865.675	-0.548196	0.139148	-3.93965	8.1602e-05	0.00225665	NC_003282.8	17260389	17262476	-	ZK550.6	Probable phytanoyl-CoA dioxygenase
1254.46	-0.549497	0.114587	-4.79547	1.62293e-06	9.02397e-05	NC_003284.9	12691737	12695559	+	ugt-50	UDP-glucuronosyltransferase
8910.49	-0.551697	0.0871195	-6.33264	2.40995e-10	4.24584e-08	NC_003284.9	11339876	11343162	+	aco-1	Probable cytoplasmic aconitate hydratase
482.906	-0.552529	0.118063	-4.67997	2.86921e-06	0.000142823	NC_003282.8	5165511	5165726	-	nspd-6	Nematode Specific Peptide family%2C group D
123.779	-0.552582	0.164086	-3.36764	0.000758142	0.0130777	NC_003284.9	532286	535747	-	F28C10.3	Uncharacterized protein
157.453	-0.55263	0.16798	-3.28986	0.00100237	0.0164405	NC_003279.8	2774913	2775384	+	Y71F9B.1	Uncharacterized protein
2548.52	-0.552656	0.112897	-4.89523	9.81892e-07	5.85402e-05	NC_003282.8	9836034	9836417	-	msp-81	Major Sperm Protein
82.0985	-0.553051	0.177016	-3.12429	0.00178232	0.0254809	NC_003280.10	11972361	11973666	-	acbp-6	Acyl-Coenzyme A Binding Protein
1687.38	-0.553112	0.0947659	-5.83661	5.32728e-09	6.6295e-07	NC_003282.8	10095433	10095816	+	msp-36	Major sperm protein 10/36/56/76
136.033	-0.554785	0.185134	-2.99667	0.00272943	0.0350225	NC_003284.9	7139901	7140494	+	clec-86	C-type LECtin
1195.29	-0.556345	0.127737	-4.3554	1.32822e-05	0.000521967	NC_003279.8	12203904	12205779	+	C15C6.2	Uncharacterized protein
101.295	-0.557696	0.193218	-2.88636	0.00389724	0.0457059	NC_003281.10	1046569	1053242	-	BE0003N10.3	Uncharacterized protein
474.469	-0.559142	0.159352	-3.50885	0.000450051	0.00875533	NC_003283.11	12935582	12937159	-	T16G1.6	Uncharacterized protein
158.947	-0.561458	0.196093	-2.86323	0.00419351	0.0480324	NC_003283.11	19610163	19612064	+	grsp-1	Glycine Rich Secreted Protein
3534.43	-0.564126	0.113527	-4.96908	6.72698e-07	4.23611e-05	NC_003279.8	11461064	11463052	-	ZK1025.3	Uncharacterized protein
5.26553	-0.564261	0.166272	-3.39361	0.000689772	0.0122905	NC_003282.8	3479344	3479713	+	C09G12.5	Uncharacterized protein
397.219	-0.564982	0.128874	-4.38398	1.16533e-05	0.000468595	NC_003280.10	3032784	3035908	+	B0454.6	Uncharacterized protein
158.675	-0.566137	0.1513	-3.74182	0.000182695	0.0043013	NC_003279.8	11032342	11033954	+	Y52B11A.8	Phospholipase A2-like protein Y52B11A.8
195.032	-0.566974	0.163654	-3.46447	0.00053127	0.00995258	NC_003279.8	5273012	5274208	-	C01G8.1	Uncharacterized protein
91.9231	-0.568534	0.190784	-2.97998	0.00288264	0.0364515	NC_003280.10	4764187	4766370	-	ttm-2	Toxin-regulated Targets of MAPK
212.368	-0.569176	0.179875	-3.16429	0.00155464	0.0230751	NC_003283.11	6703087	6704401	+	era-1	Embryonic mRna (mRNA) Anterior
124.69	-0.570857	0.168591	-3.38606	0.000709044	0.0125342	NC_003284.9	7061849	7063325	-	B0403.3	Uncharacterized protein
149.258	-0.571789	0.164618	-3.47342	0.000513863	0.00973112	NC_003280.10	2323412	2325119	+	ZK1240.2	Uncharacterized protein
881.029	-0.571911	0.106254	-5.38247	7.34697e-08	6.47194e-06	NC_003283.11	5510035	5512501	-	hpo-15	Uncharacterized protein
190.436	-0.572537	0.171012	-3.34793	0.000814179	0.0138014	NC_003284.9	3446320	3446809	+	ZK813.1	Uncharacterized protein
266.175	-0.57372	0.153467	-3.73838	0.00018521	0.00431762	NC_003279.8	10384219	10391316	-	mgl-2	Metabotropic GLutamate receptor family
576.488	-0.573761	0.132004	-4.34654	1.38303e-05	0.000537795	NC_003279.8	11465173	11467534	+	bah-1	Biofilm Absent on Head (after Yersinia exposure)
99.1277	-0.574903	0.188568	-3.04878	0.00229769	0.0308722	NC_003284.9	12229951	12232986	+	C23H4.4	Uncharacterized protein
1135.18	-0.576231	0.148041	-3.89238	9.92675e-05	0.00265617	NC_003282.8	11410513	11412845	+	gfat-2	Glutamine-Fructose 6-phosphate AminoTransferase homolog
496.692	-0.578638	0.137158	-4.21878	2.45623e-05	0.000871349	NC_003279.8	8242140	8243506	+	ZK265.3	Uncharacterized protein
703.193	-0.578846	0.108252	-5.34723	8.93117e-08	7.55786e-06	NC_003281.10	11428418	11442565	-	sbp-1	Sterol regulatory element Binding Protein
3897.17	-0.579601	0.0864777	-6.70232	2.05142e-11	4.46755e-09	NC_003282.8	3871931	3873801	-	F37C4.5	Protein F37C4.5
359.164	-0.581078	0.158994	-3.65472	0.000257465	0.00559148	NC_003282.8	2482257	2484112	+	Y69A2AL.2	Phospholipase A(2)
466.081	-0.581204	0.141257	-4.1145	3.88017e-05	0.00127549	NC_003284.9	9428438	9430230	+	B0272.4	Uncharacterized protein
851.156	-0.581389	0.100508	-5.78452	7.2719e-09	8.77103e-07	NC_003279.8	6329602	6330126	+	F26B1.8	Uncharacterized protein
2603.96	-0.582695	0.118165	-4.9312	8.17279e-07	5.04525e-05	NC_003283.11	1594135	1594559	+	F16B4.4	Uncharacterized protein
3873.97	-0.583262	0.200855	-2.90389	0.00368557	0.0438132	NC_003284.9	10893689	10896325	-	haly-1	Histidine ammonia-lyase
77.0452	-0.584335	0.193767	-3.01566	0.00256418	0.0334351	NC_003282.8	9837649	9838032	+	msp-10	Major sperm protein 10/36/56/76
629.19	-0.585219	0.124088	-4.71614	2.40361e-06	0.000124415	NC_003283.11	16815577	16820572	+	T20B3.1	Uncharacterized protein
540.7	-0.588692	0.152608	-3.85755	0.000114528	0.00296825	NC_003280.10	6718586	6720177	+	tsp-10	TetraSPanin family
364.277	-0.589601	0.140321	-4.2018	2.64797e-05	0.000927636	NC_003280.10	14604206	14605618	-	F19H8.2	Uncharacterized protein
80.73	-0.591632	0.192326	-3.07619	0.00209663	0.0286984	NC_003282.8	10761723	10764347	+	ugt-54	UDP-GlucuronosylTransferase
103.458	-0.595437	0.166236	-3.58187	0.000341143	0.00706621	NC_003279.8	3995737	3996402	+	F28H1.1	Uncharacterized protein
12695.2	-0.596265	0.0830522	-7.1794	7.00176e-13	1.99614e-10	NC_003284.9	7725980	7726340	+	spp-14	SaPosin-like Protein family
10.788	-0.596844	0.180699	-3.30297	0.000956671	0.0157901	NC_003283.11	16915501	16916161	-	F09C6.10	Uncharacterized protein
289.427	-0.597547	0.146713	-4.07289	4.64329e-05	0.00148232	NC_003281.10	3835221	3837150	+	cyp-25A2	CYtochrome P450 family
475.164	-0.597722	0.120851	-4.94595	7.57717e-07	4.7524e-05	NC_003282.8	10738279	10738602	-	ssp-34	Sperm-specific class P protein 34
128.667	-0.598538	0.160827	-3.72163	0.000197938	0.00454418	NC_003284.9	14537904	14539332	+	T24C2.5	Uncharacterized protein
65.8511	-0.599004	0.198472	-3.01808	0.00254381	0.0332834	NC_003283.11	8534567	8534977	-	his-6	Histone H3
510.106	-0.600287	0.106045	-5.66067	1.5078e-08	1.66495e-06	NC_003282.8	12869356	12871480	-	clec-187	C-type LECtin
615.925	-0.600358	0.122927	-4.88386	1.04028e-06	6.13218e-05	NC_003279.8	7244993	7246017	+	cpg-3	Chondroitin proteoglycan 3
295.021	-0.600543	0.182945	-3.28264	0.00102839	0.0167621	NC_003284.9	8716665	8716922	-	F53A9.7	Uncharacterized protein
4.50577	-0.601454	0.170673	-3.52401	0.000425065	0.00842606	NC_003280.10	7459536	7460026	+	D1022.2	Uncharacterized protein
5.96408	-0.601764	0.169875	-3.54238	0.000396529	0.00796105	NC_003280.10	2687625	2687888	+	F34D6.7	Uncharacterized protein
313.217	-0.603215	0.145012	-4.15975	3.1859e-05	0.00106741	NC_003283.11	1495736	1497942	+	C38C3.3	Uncharacterized protein
661.162	-0.603981	0.150026	-4.02585	5.67689e-05	0.00170198	NC_003284.9	10954134	10958059	+	pbo-4	Na(+)/H(+) exchanger protein 7
45.1653	-0.604403	0.21222	-2.848	0.00439949	0.049772	NC_003283.11	1528824	1531259	-	K02H11.4	Uncharacterized protein
9.12521	-0.607084	0.204105	-2.97437	0.00293595	0.0369033	NC_003279.8	9477478	9478098	+	F30A10.11	Uncharacterized protein
324.366	-0.607468	0.128047	-4.74411	2.09428e-06	0.000111695	NC_003282.8	6588235	6590136	-	lec-11	Non-coding transcript of protein-coding gene lec-11
8.81961	-0.608643	0.207433	-2.93416	0.00334448	0.0407154	NC_003280.10	3741907	3742382	+	F12E12.1	Uncharacterized protein
39.2203	-0.609083	0.208406	-2.92258	0.00347149	0.0418072	NC_003280.10	3014835	3015961	+	C41H7.2	Uncharacterized protein
665.601	-0.611778	0.156584	-3.90704	9.34348e-05	0.0025347	NC_003280.10	1778901	1782307	-	math-4	MATH (meprin-associated Traf homology) domain containing
385.153	-0.612313	0.169483	-3.61283	0.000302873	0.00640896	NC_003283.11	8307978	8310696	+	clec-218	C-type LECtin
57.4279	-0.612444	0.201166	-3.04447	0.00233088	0.0312111	NC_003282.8	12030256	12031271	-	T12G3.6	Uncharacterized protein
64.6049	-0.612628	0.191146	-3.20503	0.0013505	0.0207606	NC_003283.11	15992206	15995607	+	C06C6.7	Uncharacterized protein
845.461	-0.615196	0.135137	-4.55239	5.30399e-06	0.000242468	NC_003280.10	5194366	5194749	+	msp-49	Major sperm protein 49
238.307	-0.615728	0.153095	-4.02187	5.77379e-05	0.00172116	NC_003279.8	5050128	5052471	+	C46H11.2	Flavin-containing monooxygenase
60.1802	-0.61606	0.194373	-3.16947	0.00152716	0.0227768	NC_003280.10	12811101	12811796	+	Y46G5A.20	Uncharacterized protein
57.1384	-0.617018	0.197059	-3.13114	0.0017413	0.0251231	NC_003284.9	1986653	1989605	-	meg-3	Uncharacterized protein
164.787	-0.617475	0.153973	-4.01029	6.06444e-05	0.00178742	NC_003282.8	9745611	9746807	-	C28D4.5	Uncharacterized protein
5.95337	-0.618355	0.171537	-3.60478	0.000312417	0.00660202	NC_003280.10	2365669	2366720	-	F43C11.12	Uncharacterized protein
40.772	-0.61961	0.210523	-2.9432	0.00324837	0.0398236	NC_003282.8	179083	182914	+	tcl-2	T Cell Lineage defect
55656.6	-0.619802	0.122814	-5.0467	4.49516e-07	2.94912e-05	NC_003283.11	19201182	19203597	-	Y39B6A.1	Uncharacterized protein
105.237	-0.62003	0.19807	-3.13036	0.00174591	0.0251379	NC_003284.9	1568678	1572854	+	H02F09.3	Uncharacterized protein
758.02	-0.620043	0.106929	-5.79865	6.68492e-09	8.12555e-07	NC_003282.8	9892769	9893697	-	sss-1	Sperm-Specific family%2C class S
858.842	-0.621688	0.098484	-6.31258	2.7443e-10	4.72863e-08	NC_003283.11	17755897	17764650	+	pgp-9	P-GlycoProtein related
4065.74	-0.621924	0.134391	-4.62773	3.69704e-06	0.000177821	NC_003282.8	12591828	12599167	-	pgp-1	Multidrug resistance protein pgp-1
311.525	-0.622601	0.148776	-4.18481	2.85398e-05	0.000977085	NC_003284.9	10306623	10306883	+	cnc-8	CaeNaCin (Caenorhabditis bacteriocin)
99.8386	-0.623489	0.184565	-3.37815	0.000729743	0.0127279	NC_003280.10	5571302	5571914	+	C17C3.15	Uncharacterized protein
452.987	-0.626732	0.112297	-5.58104	2.39085e-08	2.44569e-06	NC_003283.11	18573148	18579606	-	Y51A2D.13	Uncharacterized protein
10.0121	-0.627446	0.19893	-3.1541	0.00160992	0.0236362	NC_003280.10	4167555	4168500	-	R03H10.4	Uncharacterized protein
9355.64	-0.628081	0.102984	-6.09881	1.06862e-09	1.5958e-07	NC_003280.10	5278429	5282509	-	pmt-1	Phosphoethanolamine MethylTransferase
199.874	-0.628652	0.168786	-3.72455	0.000195666	0.0045052	NC_003279.8	4126178	4129101	+	lin-44	Abnormal cell lineage protein 44
941.246	-0.629446	0.10018	-6.28313	3.3183e-10	5.46762e-08	NC_003282.8	10029083	10029412	+	msd-2	Major Sperm protein Domain containing
43.6806	-0.631327	0.209337	-3.01585	0.00256263	0.0334351	NC_003282.8	668962	670365	-	K11H12.11	Uncharacterized protein
464.922	-0.632609	0.155988	-4.0555	5.00262e-05	0.00154716	NC_003279.8	3367768	3368550	-	W05F2.3	Uncharacterized protein
9.98504	-0.63461	0.195998	-3.23785	0.00120435	0.0190173	NC_003283.11	9534944	9536358	+	tag-329	Uncharacterized protein
191.213	-0.635667	0.166815	-3.81062	0.000138619	0.00346105	NC_003283.11	8683068	8686056	+	cln-3.3	Battenin
5.91277	-0.636246	0.177481	-3.58488	0.000337239	0.00701315	NC_003280.10	9976705	9977832	+	R53.8	Uncharacterized protein
1331.22	-0.637399	0.115952	-5.49708	3.86123e-08	3.66934e-06	NC_003282.8	10949878	10951076	+	Y69E1A.2	Uncharacterized protein
38.9025	-0.640092	0.21655	-2.95586	0.00311796	0.0384655	NC_003282.8	11096778	11097840	-	M7.12	Uncharacterized protein
1619.93	-0.641518	0.205848	-3.11647	0.00183029	0.0259484	NC_003282.8	16535813	16542322	-	Y51H4A.7	Probable urocanate hydratase
482.469	-0.642501	0.115139	-5.58023	2.40202e-08	2.44569e-06	NC_003282.8	8677603	8677974	+	F08B4.8	Uncharacterized protein
148.613	-0.643675	0.163254	-3.94278	8.05411e-05	0.00223124	NC_003282.8	6926166	6928420	-	T22D1.11	Uncharacterized protein
5.04614	-0.644053	0.174564	-3.68949	0.000224707	0.00500484	NC_003280.10	3250313	3250856	+	clec-124	C-type LECtin
5.23341	-0.644491	0.174483	-3.69372	0.000220995	0.00494322	NC_003284.9	12363715	12364757	-	F19H6.5	Uncharacterized protein
5.2132	-0.644626	0.174505	-3.69403	0.000220725	0.00494322	NC_003282.8	11100701	11101478	-	M7.9	Uncharacterized protein
3978.59	-0.645246	0.109146	-5.91174	3.38511e-09	4.31532e-07	NC_003283.11	11616377	11616695	+	nlp-24	Neuropeptide-Like Protein
199.12	-0.646767	0.160714	-4.02434	5.71345e-05	0.00170642	NC_003279.8	963713	969332	-	cutl-20	CUTiclin-Like
38.6413	-0.6473	0.214924	-3.01176	0.00259741	0.0337426	NC_003283.11	15185926	15186260	-	Y75B12B.3	Uncharacterized protein
54.7442	-0.64765	0.218455	-2.96468	0.00303	0.0376171	NC_003283.11	12827835	12830058	+	ugt-15	UDP-glucuronosyltransferase
39.8052	-0.648889	0.216893	-2.99175	0.00277386	0.0353383	NC_003281.10	11561171	11562252	+	ztf-29	Zinc finger putative Transcription Factor family
39.1019	-0.650181	0.216008	-3.00999	0.00261255	0.0339112	NC_003283.11	5623642	5624637	+	M03E7.1	Major sperm protein
2261.99	-0.650403	0.134749	-4.82678	1.38755e-06	7.88291e-05	NC_003284.9	8718641	8718904	-	F53A9.8	Uncharacterized protein
892.693	-0.651175	0.1231	-5.28981	1.22445e-07	9.89659e-06	NC_003280.10	5156700	5157083	-	msp-45	Major sperm protein 19/31/40/45/50/51/53/59/61/65/81/113/142
499.219	-0.651193	0.131691	-4.94486	7.61967e-07	4.76001e-05	NC_003282.8	3012703	3014278	+	vrp-1	Vitellogenin Regulating Protein
359.822	-0.651511	0.174153	-3.74102	0.000183272	0.00430194	NC_003279.8	1843407	1843785	+	nlp-12	Neuropeptide-Like Protein
1251.94	-0.652107	0.0896059	-7.2775	3.4006e-13	1.02541e-10	NC_003283.11	17879931	17888963	-	C06H5.6	Uncharacterized protein
1557.26	-0.6527	0.104118	-6.26883	3.63777e-10	5.82043e-08	NC_003283.11	2561706	2564575	+	gst-10	Glutathione S-Transferase
882.873	-0.652798	0.123686	-5.27785	1.30709e-07	1.04567e-05	NC_003280.10	5797927	5798310	+	msp-142	Major sperm protein 19/31/40/45/50/51/53/59/61/65/81/113/142
5.48892	-0.653862	0.175197	-3.73216	0.000189843	0.00439695	NC_003279.8	11015486	11017497	+	clec-92	C-type LECtin
291.479	-0.654245	0.174453	-3.75027	0.000176641	0.00419657	NC_003282.8	9813183	9815521	-	egl-20	Uncharacterized protein
26.0108	-0.65513	0.220572	-2.97014	0.00297665	0.0371904	NC_003282.8	12918611	12920220	+	C32H11.3	Uncharacterized protein
19.0785	-0.655606	0.220839	-2.96871	0.00299055	0.0373046	NC_003284.9	14250721	14252136	-	E02H4.6	Uncharacterized protein
445.706	-0.656793	0.15685	-4.1874	2.82165e-05	0.000970253	NC_003283.11	19749012	19751186	-	clec-49	C-type LECtin
23.9164	-0.658925	0.220163	-2.9929	0.00276343	0.0352855	NC_003282.8	1515528	1516625	-	clec-172	C-type LECtin
25.0344	-0.659273	0.219337	-3.00576	0.00264922	0.0342172	NC_003279.8	3259871	3264110	+	tyr-5	TYRosinase
1988.83	-0.66078	0.0965526	-6.84373	7.71564e-12	1.77914e-09	NC_003283.11	323910	330724	-	abt-4	ABC Transporter family
1349.85	-0.661763	0.141075	-4.69086	2.72055e-06	0.000136725	NC_003281.10	7019618	7020599	-	col-8	Cuticle collagen 8
81.1894	-0.661957	0.197662	-3.34892	0.000811259	0.0137768	NC_003283.11	2245028	2246970	+	cyp-33C5	CYtochrome P450 family
16.8571	-0.662971	0.220861	-3.00176	0.00268422	0.0345228	NC_003284.9	1502886	1503219	+	F09E10.1	Uncharacterized protein
83.5057	-0.66498	0.207374	-3.20666	0.00134283	0.0206631	NC_003283.11	15444924	15445301	+	T26H5.9	Uncharacterized protein
25.9451	-0.666525	0.21955	-3.03586	0.00239849	0.0319256	NC_003279.8	13746861	13750341	+	Y6B3B.7	Uncharacterized protein
10.7515	-0.666839	0.207503	-3.21363	0.00131066	0.0203679	NC_003280.10	3622337	3623926	+	M151.7	Uncharacterized protein
20.851	-0.667184	0.220951	-3.0196	0.0025311	0.0332392	NC_003283.11	19145778	19149147	-	Y39B6A.7	Uncharacterized protein
59.1318	-0.66798	0.193082	-3.45957	0.000541042	0.0100995	NC_003282.8	6428431	6431627	-	acp-7	ACid Phosphatase family
1881.29	-0.668784	0.209276	-3.19571	0.00139488	0.0212552	NC_003283.11	3024563	3027886	+	asp-8	ASpartyl Protease
1144.77	-0.668857	0.150155	-4.45444	8.41127e-06	0.000356456	NC_003282.8	13065766	13067288	-	col-131	COLlagen
131.831	-0.669131	0.187538	-3.56797	0.000359755	0.00736418	NC_003284.9	9349471	9349872	-	flp-20	FMRF-Like Peptide
1884.92	-0.67218	0.143251	-4.69233	2.70114e-06	0.000136613	NC_003283.11	18158027	18159568	+	clec-48	C-type LECtin
389.185	-0.672202	0.13803	-4.86996	1.11619e-06	6.50628e-05	NC_003282.8	10143357	10143740	-	msp-38	Major sperm protein 38
246.449	-0.675724	0.143919	-4.69516	2.66397e-06	0.000135621	NC_003284.9	12350588	12351592	+	F42F12.3	Uncharacterized protein
1097.7	-0.676225	0.0935263	-7.23031	4.81878e-13	1.42563e-10	NC_003282.8	12866158	12868998	+	clec-186	C-type LECtin
38.3728	-0.677263	0.208984	-3.24074	0.00119222	0.0188447	NC_003281.10	1112331	1115915	-	F58B6.1	Uncharacterized protein
319.443	-0.681769	0.181473	-3.75686	0.000172058	0.00410635	NC_003284.9	5652014	5653796	-	T22B7.7	Uncharacterized protein
12.4989	-0.683462	0.209432	-3.26342	0.00110078	0.017721	NC_003283.11	9158731	9159410	+	B0222.10	Uncharacterized protein
71.7552	-0.684075	0.184101	-3.71576	0.000202595	0.00461058	NC_003282.8	4109098	4110317	+	C35B1.7	Uncharacterized protein
229.993	-0.684546	0.164325	-4.1658	3.10261e-05	0.00104173	NC_003279.8	9126243	9127030	-	clec-91	C-type lectin domain-containing protein 91
1323.64	-0.685195	0.12743	-5.37704	7.57194e-08	6.63285e-06	NC_003284.9	7774971	7776566	-	mec-7	Tubulin beta-1 chain
1628.49	-0.690037	0.1007	-6.8524	7.26213e-12	1.72531e-09	NC_003280.10	15164940	15165669	-	gst-27	Glutathione S-Transferase
46.7944	-0.69007	0.219555	-3.14304	0.00167205	0.0243208	NC_003280.10	9269894	9271152	+	C01G6.3	Uncharacterized protein
48.1483	-0.690141	0.217329	-3.17556	0.00149549	0.022461	NC_003282.8	10317610	10318252	-	R09E10.2	Uncharacterized protein
120.371	-0.690776	0.184259	-3.74895	0.000177579	0.00420683	NC_003284.9	3444814	3445197	+	ZK813.7	Uncharacterized protein
41.55	-0.691142	0.2103	-3.28646	0.00101455	0.0166189	NC_003280.10	8625728	8627492	+	sptf-2	SP (Specificity Protein) Transcription Factor
134.827	-0.692268	0.185082	-3.74033	0.00018378	0.00430482	NC_003281.10	11705713	11706644	-	col-96	COLlagen
490.966	-0.693513	0.129555	-5.35306	8.64809e-08	7.42924e-06	NC_003284.9	8711595	8711828	+	F53A9.1	Uncharacterized protein
8.82999	-0.695168	0.201057	-3.45757	0.000545076	0.0101385	NC_003279.8	1799717	1806986	+	Y71G12B.5	Uncharacterized protein
749.364	-0.696221	0.148395	-4.69169	2.7096e-06	0.000136613	NC_003280.10	8575577	8577416	+	puf-5	Pumilio domain-containing protein 5
607.165	-0.698808	0.119131	-5.86588	4.4675e-09	5.64922e-07	NC_003283.11	15530840	15533189	-	F21A3.11	Purple acid phosphatase
246.612	-0.699741	0.180058	-3.88619	0.000101829	0.00270624	NC_003280.10	9895545	9897339	+	F26C11.1	Putative acid phosphatase F26C11.1
91.9106	-0.699747	0.191946	-3.64554	0.000266828	0.00576665	NC_003280.10	6257898	6259955	-	F13H8.11	Uncharacterized protein
84.1268	-0.700233	0.198344	-3.53039	0.000414941	0.00824622	NC_003284.9	15407931	15419050	+	psa-3	Phasmid Socket Absent
46.903	-0.702147	0.200431	-3.50319	0.000459728	0.00889943	NC_003280.10	674432	674896	+	Y39F10C.3	Uncharacterized protein
6.4794	-0.703421	0.17914	-3.92665	8.61386e-05	0.00236542	NC_003280.10	2689917	2690180	-	F34D6.9	Uncharacterized protein
93.5332	-0.703537	0.198026	-3.55275	0.000381233	0.00770327	NC_003283.11	429144	433574	+	B0554.4	Uncharacterized protein
84.8754	-0.710997	0.175683	-4.04704	5.18704e-05	0.00158853	NC_003280.10	13610480	13611294	-	gst-24	Glutathione S-Transferase
756.612	-0.714073	0.141269	-5.05471	4.31037e-07	2.85175e-05	NC_003283.11	13873201	13875825	+	cpt-5	Carnitine Palmitoyl Transferase
71.9836	-0.714782	0.196356	-3.64023	0.000272394	0.00586694	NC_003282.8	3009639	3012421	-	Y54G2A.28	Uncharacterized protein
6.17837	-0.717546	0.189067	-3.7952	0.000147523	0.00364852	NC_003281.10	11007459	11007602	-	fipr-17	FIP (Fungus-Induced Protein) Related
37.8558	-0.717817	0.213449	-3.36295	0.00077115	0.0132438	NC_003280.10	13472536	13473923	+	E01G4.5	Uncharacterized protein
33.009	-0.721279	0.213363	-3.38053	0.000723468	0.0126748	NC_003282.8	11640301	11640997	-	ttr-50	TransThyretin-Related family domain
931.825	-0.722046	0.134897	-5.35259	8.6706e-08	7.42924e-06	NC_003284.9	9884323	9889415	+	mrp-4	Uncharacterized protein
25.645	-0.722189	0.221034	-3.26732	0.00108572	0.0175145	NC_003283.11	2097953	2099111	+	clec-208	C-type LECtin
93.2431	-0.723051	0.175515	-4.1196	3.79531e-05	0.00125285	NC_003280.10	2070701	2071477	-	F07E5.7	Uncharacterized protein
6.65413	-0.723811	0.180786	-4.0037	6.236e-05	0.00182767	NC_003280.10	9423377	9426173	-	M176.10	Uncharacterized protein
180.299	-0.725503	0.184856	-3.92469	8.68417e-05	0.00238055	NC_003281.10	12078103	12084262	-	nob-1	kNOB-like posterior (NO Backside)
17.0228	-0.730718	0.220163	-3.31899	0.000903426	0.0150539	NC_003284.9	3360771	3362345	-	dhs-26	DeHydrogenases%2C Short chain
2282.12	-0.732728	0.142746	-5.1331	2.85004e-07	2.04058e-05	NC_003282.8	11304831	11306703	-	B0035.13	Uncharacterized protein
4116.6	-0.735876	0.14208	-5.17932	2.22702e-07	1.6708e-05	NC_003284.9	6444232	6446606	-	asp-14	ASpartyl Protease
1660.53	-0.739648	0.124907	-5.92159	3.18841e-09	4.09789e-07	NC_003282.8	2842475	2845299	+	clec-84	C-type LECtin
49.1173	-0.740559	0.219853	-3.36844	0.000755962	0.0130545	NC_003281.10	11704010	11704985	+	col-95	COLlagen
12.9012	-0.74709	0.210084	-3.55614	0.000376339	0.00764379	NC_003283.11	13769669	13771279	+	nas-24	Zinc metalloproteinase nas-24
94.7782	-0.753941	0.202753	-3.71853	0.000200387	0.00457361	NC_003280.10	12558027	12560259	-	F49C5.12	Uncharacterized protein
224.159	-0.755434	0.186748	-4.0452	5.22783e-05	0.0015917	NC_003282.8	12735319	12741523	-	T23F6.5	Uncharacterized protein
3532.98	-0.757585	0.113306	-6.68616	2.29106e-11	4.87083e-09	NC_003281.10	1215000	1215200	+	Y119D3B.21	Uncharacterized protein
354.938	-0.758314	0.139382	-5.44054	5.31194e-08	4.87083e-06	NC_003282.8	5316523	5316906	+	msp-65	Major sperm protein 19/31/40/45/50/51/53/59/61/65/81/113/142
144.415	-0.758815	0.190838	-3.97622	7.00198e-05	0.00199258	NC_003280.10	8445270	8446830	-	cut-3	CUTiclin
242.631	-0.761552	0.154864	-4.91754	8.76405e-07	5.32637e-05	NC_003281.10	7741395	7754448	-	cdh-3	Cadherin-3
132.168	-0.761821	0.185435	-4.10829	3.98601e-05	0.00130481	NC_003282.8	10881556	10882452	+	F13E9.13	Uncharacterized protein
27.3742	-0.762809	0.219946	-3.46816	0.000524026	0.00987588	NC_003280.10	3381836	3383787	+	T06D4.1	Uncharacterized protein
114.83	-0.763589	0.194597	-3.92395	8.71087e-05	0.00238371	NC_003281.10	7814471	7816340	+	egl-5	Homeobox protein egl-5
42.6414	-0.773158	0.21612	-3.57745	0.000346964	0.00716784	NC_003283.11	8599584	8601412	-	F41E6.8	Uncharacterized protein
6.182	-0.773161	0.185058	-4.17794	2.9416e-05	0.00099836	NC_003280.10	3462610	3463194	-	C16C8.9	Uncharacterized protein
40.2508	-0.773243	0.217631	-3.553	0.000380858	0.00770327	NC_003283.11	2849365	2852019	+	ugt-53	UDP-GlucuronosylTransferase
140.751	-0.77473	0.185497	-4.17652	2.96006e-05	0.0010003	NC_003283.11	12940038	12941784	-	T16G1.4	Uncharacterized protein
31.1977	-0.777131	0.216541	-3.58884	0.00033215	0.00694933	NC_003280.10	800083	801454	+	F46F5.14	Uncharacterized protein
33.5768	-0.781064	0.212856	-3.66944	0.000243078	0.00534567	NC_003283.11	5286407	5287360	-	Y49G5A.1	Uncharacterized protein
1100.76	-0.783523	0.142376	-5.50321	3.72937e-08	3.58751e-06	NC_003284.9	8344876	8346342	-	drd-5	dietary restriction down regulated
1630.68	-0.784874	0.141252	-5.55656	2.75142e-08	2.76553e-06	NC_003282.8	17305172	17307228	-	T28F3.8	Uncharacterized protein
583.101	-0.785572	0.153438	-5.11979	3.05869e-07	2.15068e-05	NC_003282.8	7462013	7465956	-	F13B6.3	Uncharacterized protein
49.7347	-0.786651	0.207843	-3.78484	0.000153807	0.00378006	NC_003281.10	5267871	5268495	+	ZC395.5	Uncharacterized protein
7.85728	-0.788432	0.188819	-4.17559	2.97211e-05	0.00100221	NC_003282.8	8425132	8426181	-	T26A8.3	Uncharacterized protein
435.956	-0.789519	0.14874	-5.30804	1.10811e-07	9.04954e-06	NC_003281.10	12074606	12077502	-	php-3	Posterior Hox gene Paralog
739.76	-0.792095	0.150528	-5.2621	1.42419e-07	1.12784e-05	NC_003282.8	7642219	7643059	-	nlp-20	Neuropeptide-Like Protein
1211.1	-0.7944	0.119233	-6.66259	2.69051e-11	5.55094e-09	NC_003283.11	17725005	17726717	+	fat-5	Delta(9)-fatty-acid desaturase fat-5
915.018	-0.795318	0.0989997	-8.03354	9.47021e-16	3.90771e-13	NC_003282.8	9844060	9844272	+	nspd-2	Nematode Specific Peptide family%2C group D
604.675	-0.798167	0.157201	-5.07736	3.82724e-07	2.58669e-05	NC_003282.8	13057722	13058998	+	scl-2	SCP-Like extracellular protein
626.033	-0.800611	0.211271	-3.7895	0.000150953	0.00372162	NC_003283.11	16149242	16151810	+	F10A3.4	Uncharacterized protein
19.7255	-0.801177	0.221148	-3.6228	0.000291427	0.00620865	NC_003279.8	5919055	5935348	+	B0207.5	Uncharacterized protein
669.374	-0.801701	0.117107	-6.84586	7.60171e-12	1.77903e-09	NC_003282.8	5297962	5298345	+	msp-113	Major sperm protein 19/31/40/45/50/51/53/59/61/65/81/113/142
1348.79	-0.801778	0.133769	-5.99376	2.05044e-09	2.77163e-07	NC_003282.8	1562233	1564004	+	hpo-6	Uncharacterized protein
1018.24	-0.802061	0.133273	-6.01817	1.76398e-09	2.42625e-07	NC_003282.8	5312728	5313111	-	msp-59	Major sperm protein 19/31/40/45/50/51/53/59/61/65/81/113/142
24.7312	-0.804369	0.22039	-3.64975	0.000262499	0.00568507	NC_003281.10	9598475	9600009	+	F58A4.1	Uncharacterized protein
1102.88	-0.804847	0.113348	-7.10065	1.24172e-12	3.35692e-10	NC_003282.8	9841540	9841923	+	msp-56	Major sperm protein 10/36/56/76
29997.7	-0.805581	0.086567	-9.30587	1.32904e-20	8.33576e-18	NC_003284.9	6607252	6608970	+	cpr-6	Cysteine PRotease related
263.524	-0.806067	0.168675	-4.77881	1.7634e-06	9.70177e-05	NC_003282.8	13505400	13505710	-	nlp-17	Neuropeptide-Like Protein
911.477	-0.807404	0.152914	-5.28012	1.29102e-07	1.03811e-05	NC_003283.11	10950013	10951696	+	col-153	COLlagen
93.808	-0.807613	0.188515	-4.28408	1.83494e-05	0.000675396	NC_003279.8	2219546	2222293	-	ule-1	Uterine Lumin Expressed/locailized
11.41	-0.807744	0.188322	-4.28916	1.79347e-05	0.000666389	NC_003281.10	6733992	6734520	-	Y102E9.3	Uncharacterized protein
348.748	-0.808212	0.145736	-5.54573	2.9273e-08	2.8738e-06	NC_003279.8	12867095	12869556	-	Y18D10A.23	Uncharacterized protein
929.116	-0.810129	0.151126	-5.36061	8.29402e-08	7.1851e-06	NC_003282.8	325519	326671	-	col-101	COLlagen
1195.55	-0.810712	0.12732	-6.3675	1.92132e-10	3.46279e-08	NC_003283.11	6276898	6278007	+	F31F7.1	Uncharacterized protein
112.195	-0.812593	0.17057	-4.76397	1.89817e-06	0.000102987	NC_003283.11	16057609	16058879	-	F14H3.6	Uncharacterized protein
6.402	-0.812768	0.187957	-4.32424	1.53061e-05	0.000585365	NC_003280.10	3458584	3459023	+	C16C8.19	Uncharacterized protein
113.177	-0.815022	0.180583	-4.51328	6.38323e-06	0.000281941	NC_003282.8	3965332	3968832	+	clec-76	C-type LECtin
107.772	-0.816383	0.165227	-4.94099	7.7728e-07	4.83641e-05	NC_003280.10	13835112	13835661	-	ins-37	INSulin related
117.348	-0.820419	0.195311	-4.20059	2.66222e-05	0.000927636	NC_003280.10	8049150	8050518	-	T05H10.3	Uncharacterized protein
97.4319	-0.821474	0.178182	-4.6103	4.02091e-06	0.000189333	NC_003279.8	10516102	10516428	-	F59C6.18	Uncharacterized protein
7.29366	-0.82418	0.191984	-4.29295	1.76313e-05	0.000658234	NC_003281.10	2467347	2468285	-	E02H9.9	Uncharacterized protein
865.93	-0.825224	0.220124	-3.7489	0.00017761	0.00420683	NC_003283.11	12933035	12935018	-	T16G1.7	Uncharacterized protein
42.031	-0.827802	0.217394	-3.80785	0.000140181	0.00349449	NC_003283.11	18550052	18553846	-	Y51A2D.8	Uncharacterized protein
408.671	-0.82862	0.153018	-5.41519	6.12232e-08	5.54901e-06	NC_003282.8	9850702	9851031	-	ssp-10	Sperm-specific class P protein 10
13458	-0.82923	0.202225	-4.10052	4.12216e-05	0.00134657	NC_003280.10	9931863	9934364	+	pho-11	Putative acid phosphatase 11
25.5154	-0.831301	0.220961	-3.7622	0.000168425	0.00406281	NC_003280.10	10480152	10481817	-	clec-60	C-type LECtin
179.524	-0.83364	0.182637	-4.56446	5.00775e-06	0.000229595	NC_003280.10	3017526	3019787	-	clec-3	C-type LECtin
39.9118	-0.833828	0.220904	-3.77462	0.000160253	0.00388973	NC_003282.8	520286	523739	-	asm-3	Sphingomyelin phosphodiesterase
33.3698	-0.834499	0.215437	-3.87352	0.000107273	0.0028034	NC_003282.8	13796255	13797895	-	Y45F10D.6	Uncharacterized protein
61.2586	-0.837698	0.208673	-4.0144	5.95974e-05	0.00175986	NC_003280.10	7065674	7066645	+	nos-2	NanOS related
1586.76	-0.839745	0.117293	-7.15937	8.1051e-13	2.26943e-10	NC_003284.9	4565309	4569251	+	amt-4	Ammonium transporter
8.22999	-0.842674	0.189086	-4.45656	8.32866e-06	0.000353912	NC_003279.8	11148983	11150261	+	clec-95	C-type LECtin
72.6761	-0.843174	0.208421	-4.04553	5.22044e-05	0.0015917	NC_003284.9	13289137	13290623	-	R04D3.3	Uncharacterized protein
411.925	-0.843319	0.119163	-7.07702	1.47289e-12	3.84914e-10	NC_003283.11	2592594	2595012	+	irg-3	Infection Response Gene
177.824	-0.845575	0.192731	-4.38734	1.14747e-05	0.000463722	NC_003282.8	16575148	16578515	-	Y51H4A.8	Uncharacterized protein
18.0216	-0.845752	0.221052	-3.82604	0.000130222	0.00329868	NC_003282.8	17343807	17344759	+	C49C3.11	Uncharacterized protein
181.407	-0.848528	0.152806	-5.55296	2.80865e-08	2.78732e-06	NC_003282.8	1555580	1557526	+	C34H4.1	Uncharacterized protein
9.77976	-0.849233	0.194677	-4.36226	1.28728e-05	0.000508082	NC_003280.10	4618928	4619800	-	clec-138	C-type LECtin
50.6457	-0.849908	0.209089	-4.06482	4.80699e-05	0.00150414	NC_003283.11	1219936	1220558	-	Y50D4A.10	Uncharacterized protein
730.166	-0.851595	0.143384	-5.93924	2.86344e-09	3.77301e-07	NC_003283.11	6835654	6836663	+	col-143	COLlagen
8.38816	-0.85447	0.189823	-4.5014	6.75069e-06	0.000297334	NC_003283.11	5372418	5377500	+	C35A11.3	Uncharacterized protein
20.2857	-0.857574	0.219301	-3.91049	9.21079e-05	0.00250304	NC_003283.11	10930778	10931289	-	scvp-1	Secreted nematode Clade V Protein gene family
226.181	-0.858983	0.167638	-5.12403	2.99074e-07	2.12194e-05	NC_003279.8	2692109	2692399	+	msrp-1	MS Related Protein
67.0092	-0.859527	0.205535	-4.1819	2.89081e-05	0.00098539	NC_003284.9	4454128	4456959	+	F02E8.4	Uncharacterized protein
35.6027	-0.865298	0.212647	-4.06917	4.71815e-05	0.00148854	NC_003283.11	10953501	10954418	-	clec-221	C-type LECtin
36.0731	-0.866005	0.214582	-4.03578	5.44219e-05	0.00164419	NC_003283.11	19797999	19801133	-	Y116F11B.2	Uncharacterized protein
46.0752	-0.867897	0.217664	-3.98733	6.68208e-05	0.00192248	NC_003284.9	8325229	8326448	-	R09F10.8	Uncharacterized protein
8369.92	-0.870775	0.202324	-4.30386	1.67845e-05	0.000635704	NC_003284.9	3403481	3408555	+	vit-5	Vitellogenin-5
32.2601	-0.873454	0.217905	-4.00842	6.11261e-05	0.00179823	NC_003282.8	3940259	3941702	-	clec-174	C-type LECtin
1106.32	-0.878197	0.138968	-6.31942	2.62548e-10	4.57416e-08	NC_003279.8	10184646	10185446	-	clec-87	C-type lectin domain-containing protein 87
68.9657	-0.891835	0.198824	-4.48555	7.27264e-06	0.000313283	NC_003280.10	3016068	3017471	+	C41H7.1	Uncharacterized protein
87.3949	-0.892815	0.197449	-4.52174	6.13325e-06	0.000273208	NC_003282.8	2835680	2838515	+	clec-82	C-type LECtin
43.1462	-0.895511	0.211237	-4.23938	2.24142e-05	0.000802409	NC_003284.9	12283321	12284954	+	C04B4.2	Uncharacterized protein
1656.09	-0.899577	0.120031	-7.49451	6.65476e-14	2.31882e-11	NC_003284.9	9539946	9542249	+	nuc-1	Deoxyribonuclease-2
571.885	-0.899704	0.155923	-5.77017	7.91914e-09	9.28246e-07	NC_003282.8	5055631	5056014	-	msp-55	Major sperm protein 55/57
1186.36	-0.916901	0.11629	-7.8846	3.15548e-15	1.23695e-12	NC_003282.8	5260589	5260972	+	msp-19	Major sperm protein 19/31/40/45/50/51/53/59/61/65/81/113/142
285.043	-0.916951	0.129508	-7.08027	1.43878e-12	3.82373e-10	NC_003280.10	4189036	4194458	-	mth-2	MeTHuselah (Drosophila aging-associated GPCR) homolog
213.476	-0.923755	0.175543	-5.26227	1.42284e-07	1.12784e-05	NC_003280.10	2182518	2186421	-	gba-2	Putative glucosylceramidase 2
428.136	-0.925572	0.126291	-7.32889	2.32074e-13	7.13515e-11	NC_003282.8	9599434	9601694	-	aat-1	Amino Acid Transporter
39.3551	-0.929342	0.21425	-4.33765	1.44014e-05	0.000554826	NC_003280.10	13925291	13930516	+	mltn-5	MLt-TeN (mlt-10) related
145.741	-0.932419	0.166557	-5.5982	2.16587e-08	2.25581e-06	NC_003279.8	11429072	11432064	+	nhr-74	Nuclear Hormone Receptor family
11.1831	-0.93296	0.212066	-4.39938	1.08559e-05	0.000446775	NC_003283.11	7282416	7284667	+	C13A2.3	Uncharacterized protein
8.54794	-0.949195	0.195797	-4.84785	1.24807e-06	7.16839e-05	NC_003280.10	4617219	4618090	-	clec-137	C-type LECtin
24588.1	-0.955814	0.119402	-8.00498	1.1949e-15	4.80412e-13	NC_003284.9	5101043	5106078	+	vit-2	VITellogenin structural genes (yolk protein genes)
125.553	-0.96483	0.173745	-5.55313	2.80598e-08	2.78732e-06	NC_003282.8	674094	675873	-	K11H12.4	Uncharacterized protein
156.36	-0.978323	0.172487	-5.67187	1.41246e-08	1.57073e-06	NC_003280.10	3335691	3337116	-	F14D2.19	Uncharacterized protein
114.346	-0.981074	0.165471	-5.92897	3.04836e-09	3.95028e-07	NC_003280.10	13713019	13715843	-	zipt-2.3	Zrt (ZRT)%2C Irt-(IRT-) like Protein Transporter
11.5124	-0.99115	0.213021	-4.65284	3.27399e-06	0.000159926	NC_003281.10	10055604	10056133	-	T16G12.10	Uncharacterized protein
33.7795	-0.994319	0.216535	-4.59196	4.39108e-06	0.000204917	NC_003281.10	9687030	9690219	-	best-5	Bestrophin homolog 5
95.2092	-0.999829	0.206046	-4.85246	1.21942e-06	7.02959e-05	NC_003283.11	2730703	2731080	-	dod-3	Downstream Of DAF-16 (regulated by DAF-16)
11.5272	-1.00237	0.209177	-4.79196	1.65159e-06	9.11864e-05	NC_003283.11	19650562	19655239	-	dmd-3	DM (Doublesex/MAB-3) Domain family
14.9978	-1.01151	0.197162	-5.13034	2.89221e-07	2.06136e-05	NC_003280.10	3127041	3127790	+	ins-31	INSulin related
68.3137	-1.0136	0.199389	-5.08352	3.70505e-07	2.51494e-05	NC_003281.10	3832649	3834522	+	cyp-25A1	CYtochrome P450 family
82.0578	-1.03548	0.19819	-5.22466	1.74474e-07	1.34766e-05	NC_003284.9	13927469	13929613	-	meg-1	Uncharacterized protein
2675.39	-1.03793	0.195377	-5.31242	1.08179e-07	8.88085e-06	NC_003284.9	3558893	3563965	-	vit-4	Vitellogenin-4
10.99	-1.03959	0.199724	-5.20512	1.93868e-07	1.47565e-05	NC_003280.10	2823757	2824180	-	K12H6.4	Uncharacterized protein
88.1156	-1.04604	0.213921	-4.88988	1.00899e-06	5.99281e-05	NC_003283.11	9022481	9024790	-	bus-1	Uncharacterized protein
1210.17	-1.04729	0.124179	-8.43373	3.34805e-17	1.59083e-14	NC_003282.8	9689015	9689398	+	msp-76	Major sperm protein 10/36/56/76
18356.9	-1.05147	0.0848403	-12.3935	2.83427e-35	4.93792e-32	NC_003279.8	2686698	2689415	-	cpz-1	CathePsin Z
74.2134	-1.05781	0.192546	-5.49383	3.93315e-08	3.71517e-06	NC_003283.11	18670324	18684331	+	Y69H2.10	Uncharacterized protein
451.053	-1.05888	0.165548	-6.39621	1.59279e-10	2.9732e-08	NC_003282.8	1510564	1515200	+	K03H6.2	Uncharacterized protein
35150	-1.08493	0.105101	-10.3227	5.56418e-25	5.45289e-22	NC_003282.8	8261173	8266367	+	vit-6	Vitellogenin-6
3606.15	-1.09475	0.194281	-5.6349	1.75162e-08	1.89417e-06	NC_003284.9	3567458	3572540	-	vit-3	Vitellogenin-3
1154.19	-1.12184	0.135305	-8.2912	1.12115e-16	4.88322e-14	NC_003281.10	6178015	6178677	-	F42A10.7	Uncharacterized protein
145.387	-1.13893	0.186394	-6.11032	9.94293e-10	1.51364e-07	NC_003279.8	2330962	2332600	-	Y39G10AR.16	Uncharacterized protein
168.231	-1.16188	0.188833	-6.15299	7.60379e-10	1.19227e-07	NC_003284.9	13130263	13133910	+	spin-3	SPINster (Drosophila lysosomal permease) homolog
42.6072	-1.16577	0.208122	-5.60138	2.12656e-08	2.253e-06	NC_003283.11	8049825	8050864	-	col-43	COLlagen
1337.06	-1.16762	0.138054	-8.45773	2.72642e-17	1.33594e-14	NC_003282.8	5064678	5065061	-	msp-53	Major sperm protein 19/31/40/45/50/51/53/59/61/65/81/113/142
132.448	-1.19971	0.173288	-6.92321	4.41533e-12	1.08176e-09	NC_003280.10	5545032	5547489	-	acdh-2	Acyl CoA DeHydrogenase
1503.9	-1.22402	0.126072	-9.70892	2.76251e-22	2.06268e-19	NC_003281.10	6176194	6176861	-	F42A10.6	Uncharacterized protein
292.576	-1.22904	0.127164	-9.66497	4.24732e-22	2.90478e-19	NC_003282.8	9770046	9770429	+	msp-78	Major sperm protein 78
11.2615	-1.24271	0.208641	-5.9562	2.58167e-09	3.45988e-07	NC_003283.11	2096082	2097228	+	clec-207	C-type LECtin
773.541	-1.26277	0.128989	-9.78976	1.24596e-22	1.08537e-19	NC_003282.8	5294957	5295340	-	msp-51	Major sperm protein 19/31/40/45/50/51/53/59/61/65/81/113/142
119.338	-1.34122	0.174212	-7.69876	1.37391e-14	5.00998e-12	NC_003280.10	1169840	1172084	-	dlhd-1	DieneLactone Hydrolase Domain containing protein
997.043	-1.39827	0.123063	-11.3622	6.44951e-30	8.42737e-27	NC_003282.8	9894631	9895014	+	msp-77	Major sperm protein 77/79
14.1944	-1.41111	0.213128	-6.62094	3.56911e-11	7.17483e-09	NC_003283.11	16418433	16419821	-	F26D2.16	Uncharacterized protein
137.845	-1.41184	0.198654	-7.10701	1.18583e-12	3.26208e-10	NC_003283.11	12920007	12921594	+	lipl-1	Lipase
28.5621	-1.46175	0.212846	-6.86763	6.52756e-12	1.57465e-09	NC_003279.8	2483203	2483652	+	Y74C10AR.2	Uncharacterized protein
17.3992	-1.46698	0.215179	-6.81748	9.2651e-12	2.10546e-09	NC_003283.11	7452946	7454318	-	try-8	TRYpsin-like protease
253.815	-1.46797	0.160386	-9.15277	5.54944e-20	3.34674e-17	NC_003283.11	3118434	3120227	+	clec-210	C-type LECtin
248.564	-1.51805	0.141148	-10.755	5.61214e-27	6.2856e-24	NC_003282.8	12921320	12923210	+	C32H11.4	Uncharacterized protein
439.572	-1.5601	0.129903	-12.0097	3.15834e-33	4.95227e-30	NC_003282.8	9766771	9767154	-	msp-79	Major sperm protein 77/79
1703.32	-1.56495	0.110854	-14.1172	2.97733e-45	7.78076e-42	NC_003282.8	5062578	5062961	+	msp-57	Major sperm protein 55/57
287.311	-1.64972	0.180407	-9.14444	5.99414e-20	3.48104e-17	NC_003281.10	1653807	1657423	-	cht-4	CHiTinase
23.4433	-1.72466	0.220293	-7.82896	4.91937e-15	1.88136e-12	NC_003282.8	17345598	17346680	-	clec-197	C-type LECtin
19.7571	-1.76691	0.219102	-8.06431	7.365e-16	3.12117e-13	NC_003281.10	10004525	10004931	+	C05B5.11	Uncharacterized protein
20.2516	-1.83347	0.219813	-8.34102	7.36552e-17	3.3968e-14	NC_003280.10	2824414	2824911	+	K12H6.9	Uncharacterized protein
100.459	-2.44249	0.184036	-13.2718	3.37412e-40	7.55804e-37	NC_003280.10	13079416	13080696	+	F42G4.6	Uncharacterized protein
35.1254	-2.44931	0.220598	-11.103	1.21282e-28	1.46285e-25	NC_003281.10	9017607	9020853	+	F59B2.12	Uncharacterized protein
69.739	-2.65768	0.20484	-12.9744	1.70913e-38	3.3499e-35	NC_003283.11	19429497	19431687	-	srw-85	Non-coding transcript of protein-coding gene srw-85
Significant differentially expressed genes (FDR<0.05) in N2 animals in control vs sodium azide treatment.
baseMean	log2FoldChange	lfcSE	stat	pvalue	padj	Chr	Start	End	Strand	GeneSymbol	Description
46.4582	6.45342	0.698439	9.23978	2.47006e-20	2.46003e-19	NC_003283.11	4419454	4419867	-	Y47D7A.7	Uncharacterized protein
57.3799	6.08898	0.599616	10.1548	3.15407e-24	3.99819e-23	NC_003283.11	4427827	4428286	-	Y47D7A.11	Uncharacterized protein
35.7237	6.07811	0.717146	8.47542	2.34232e-17	1.95667e-16	NC_003283.11	4420275	4420688	+	Y47D7A.2	Uncharacterized protein
52.0262	6.04681	0.676309	8.9409	3.86027e-19	3.64443e-18	NC_003282.8	17264297	17264799	-	F26D10.13	Uncharacterized protein
134.75	5.85388	0.399496	14.6531	1.28622e-48	3.75774e-47	NC_003280.10	12615897	12616166	-	nspe-6	Nematode Specific Peptide family%2C group E
40.1422	5.84954	0.666071	8.78216	1.6037e-18	1.44376e-17	NC_003279.8	11146463	11148282	+	clec-94	C-type LECtin
144.626	5.77079	0.376015	15.3472	3.69536e-53	1.19008e-51	NC_003279.8	11831025	11833166	-	Y47H9C.1	Uncharacterized protein
22.7992	5.53671	0.73904	7.49175	6.79594e-14	4.36878e-13	NC_003283.11	17610036	17610596	-	Y6G8.15	Uncharacterized protein
29.4347	5.46464	0.678652	8.05219	8.1323e-16	6.04829e-15	NC_003280.10	7560925	7561594	-	ZK1290.11	Uncharacterized protein
112.483	5.40599	0.3861	14.0015	1.52549e-44	4.08478e-43	NC_003282.8	9517192	9518176	+	C33A12.19	Uncharacterized protein
28.2186	5.33944	0.693523	7.69902	1.37117e-14	9.30209e-14	NC_003283.11	17606363	17606922	+	Y6G8.16	Uncharacterized protein
37.3035	4.95809	0.584344	8.48487	2.1596e-17	1.80674e-16	NC_003279.8	11151241	11151939	+	clec-96	C-type LECtin
192.07	4.83988	0.260218	18.5993	3.25529e-77	1.61621e-75	NC_003279.8	9592071	9593072	-	K07A1.6	Uncharacterized protein
55.074	4.8023	0.45362	10.5866	3.43772e-26	4.74736e-25	NC_003282.8	9191681	9192622	-	C46C2.5	Uncharacterized protein
59.7021	4.71472	0.480446	9.8132	9.8787e-23	1.14442e-21	NC_003283.11	13876837	13877949	+	T22G5.1	Uncharacterized protein
17.1545	4.67939	0.723389	6.4687	9.88487e-11	4.87004e-10	NC_003282.8	13678951	13680333	+	T23G4.5	Uncharacterized protein
20.5575	4.63662	0.669081	6.92983	4.21359e-12	2.33758e-11	NC_003280.10	7561766	7562667	+	ZK1290.1	Uncharacterized protein
91.413	4.63214	0.351184	13.1901	1.00087e-39	2.29979e-38	NC_003283.11	6438936	6440036	+	T05H4.4	NADH-cytochrome b5 reductase
48.0294	4.60116	0.460033	10.0018	1.4965e-23	1.80903e-22	NC_003282.8	12912790	12914956	-	irg-6	Infection Response Gene
16.1879	4.56239	0.733841	6.21714	5.06303e-10	2.3274e-09	NC_003279.8	11235882	11236707	-	F46A8.8	Galectin
12.1721	4.53061	0.800371	5.66064	1.5081e-08	6.02591e-08	NC_003279.8	11515127	11517108	+	abhd-11.1	ABHydrolase Domain containing homolog
10.326	4.50792	0.791144	5.69798	1.21237e-08	4.88049e-08	NC_003279.8	13069558	13071190	-	clec-107	C-type LECtin
11.0399	4.45587	0.80134	5.56052	2.68965e-08	1.04516e-07	NC_003281.10	6233718	6239336	-	T12A2.5	Uncharacterized protein
125.713	4.45481	0.29087	15.3155	6.02887e-53	1.93411e-51	NC_003283.11	15025785	15031473	-	cng-1	Cyclic Nucleotide Gated channel
13.5315	4.44657	0.7255	6.12897	8.84489e-10	3.96961e-09	NC_003280.10	9407854	9408959	+	arrd-2	ARRestin Domain protein
46.2506	4.38385	0.68849	6.36734	1.92329e-10	9.23288e-10	NC_003282.8	13071754	13072478	+	scl-8	SCP-Like extracellular protein
31.4844	4.26001	0.516505	8.24777	1.61382e-16	1.2675e-15	NC_003284.9	14416364	14421472	-	F23D12.2	Uncharacterized protein
22.2664	4.25002	0.609269	6.97561	3.04541e-12	1.71229e-11	NC_003283.11	11271369	11272417	+	clec-222	C-type LECtin
28.1467	4.2488	0.536252	7.92315	2.31573e-15	1.66656e-14	NC_003280.10	12629005	12629272	+	nspe-5	Nematode Specific Peptide family%2C group E
173.038	4.23199	0.240033	17.6309	1.4279e-69	6.18708e-68	NC_003284.9	13285267	13286630	-	R04D3.2	Uncharacterized protein
21.2172	4.21082	0.601042	7.00586	2.45471e-12	1.39331e-11	NC_003282.8	14919624	14920276	+	ccch-5	CCCH-type zinc finger putative transcription factor
707.038	4.20014	0.132846	31.6167	2.17689e-219	8.6464e-217	NC_003284.9	11879163	11879944	-	Y62H9A.3	Uncharacterized protein
90.1976	4.14769	0.316845	13.0906	3.72501e-39	8.42013e-38	NC_003283.11	10064574	10064858	+	fipr-13	FIP (Fungus-Induced Protein) Related
202.12	4.14381	0.216008	19.1836	5.07743e-82	2.72353e-80	NC_003282.8	4117803	4119084	+	drd-50	dietary restriction down regulated
13.9601	4.14342	0.686923	6.03186	1.62087e-09	7.08022e-09	NC_003284.9	13051796	13055126	+	K03A11.1	Uncharacterized protein
59.3718	4.13028	0.384507	10.7418	6.47863e-27	9.23731e-26	NC_003283.11	7620656	7622029	-	C50E3.12	Uncharacterized protein
17.5195	4.11884	0.657355	6.26578	3.70966e-10	1.72959e-09	NC_003279.8	11242754	11243520	-	F46A8.3	Galectin
2735.77	4.11491	0.212608	19.3544	1.86996e-83	1.02277e-81	NC_003284.9	6086141	6086499	+	C45B2.1	Uncharacterized protein
943.476	4.10166	0.268915	15.2526	1.58135e-52	5.00572e-51	NC_003284.9	11880142	11881172	+	Y62H9A.4	Uncharacterized protein
10.8277	4.1007	0.749166	5.47368	4.40791e-08	1.67998e-07	NC_003283.11	17486431	17487205	+	scl-24	SCP-Like extracellular protein
1419.76	4.09941	0.21805	18.8003	7.5078e-79	3.83013e-77	NC_003284.9	3441853	3442371	+	ZK813.3	Uncharacterized protein
146.556	4.09555	0.260673	15.7114	1.26277e-55	4.30789e-54	NC_003282.8	8712635	8715027	-	parg-2	Poly(ADP-ribose) glycohydrolase 2
305.173	4.09397	0.181981	22.4966	4.47741e-112	3.99423e-110	NC_003282.8	14220033	14224357	+	sqrd-1	Sulfide Quinone oxidoReDuctase
295.679	4.0924	0.182438	22.4317	1.93062e-111	1.67743e-109	NC_003282.8	15612888	15617071	-	Y105C5A.8	Non-coding transcript of protein-coding gene Y105C5A.8b
7.54297	4.07397	0.815729	4.99428	5.90567e-07	2.00281e-06	NC_003283.11	17684149	17684941	-	F59A1.16	Uncharacterized protein
10.0808	4.06201	0.745826	5.44633	5.14191e-08	1.94198e-07	NC_003280.10	3726670	3727434	-	C46E10.8	Uncharacterized protein
381.977	4.05861	0.368256	11.0212	3.02152e-28	4.54508e-27	NC_003284.9	6436498	6437634	-	K10C2.8	Uncharacterized protein
27.9215	4.04801	0.535887	7.55384	4.22617e-14	2.75718e-13	NC_003279.8	8057762	8060478	+	K04G2.10	Uncharacterized protein
216.269	4.03447	0.208684	19.3329	2.8415e-83	1.54908e-81	NC_003282.8	4123586	4125703	-	F49F1.7	Uncharacterized protein
258.088	4.0299	0.211786	19.0281	9.97441e-81	5.19978e-79	NC_003283.11	5311935	5312280	+	C10G8.4	Uncharacterized protein
15.6185	4.02979	0.649877	6.20084	5.61613e-10	2.57032e-09	NC_003282.8	14427695	14428431	+	F55B11.5	Uncharacterized protein
66.6069	4.02739	0.356088	11.3101	1.16942e-29	1.88122e-28	NC_003281.10	2445243	2445674	-	E02H9.7	Uncharacterized protein
9.8916	4.02434	0.74849	5.37661	7.5901e-08	2.81061e-07	NC_003282.8	9407370	9408104	-	F56D5.5	Uncharacterized protein
189.234	4.02078	0.219484	18.3193	5.80815e-75	2.80033e-73	NC_003283.11	762854	764546	+	srp-2	SeRPin
7.18539	4.01319	0.818868	4.9009	9.54009e-07	3.15394e-06	NC_003282.8	3341482	3341939	+	F42A6.2	Uncharacterized protein
18.2637	4.01096	0.6085	6.59156	4.35231e-11	2.20953e-10	NC_003284.9	13421932	13423427	-	fkh-3	ForKHead transcription factor family
1070.73	4.00541	0.233038	17.1878	3.27464e-66	1.3227e-64	NC_003279.8	2219546	2222293	-	ule-1	Uterine Lumin Expressed/locailized
219.644	4.00046	0.220523	18.1408	1.51868e-73	7.09652e-72	NC_003282.8	15129759	15131786	-	col-135	COLlagen
379.97	3.99929	0.170669	23.433	1.96982e-121	2.01599e-119	NC_003284.9	3443826	3444191	+	ZK813.2	Uncharacterized protein
12.5821	3.97987	0.698397	5.69858	1.20806e-08	4.86904e-08	NC_003283.11	8311521	8312019	+	W02D7.12	Uncharacterized protein
12676.3	3.96741	0.105363	37.6547	0	0	NC_003283.11	6831186	6832212	+	col-142	COLlagen
25.6404	3.94558	0.528342	7.46786	8.1511e-14	5.20186e-13	NC_003283.11	6035397	6037356	-	F29G9.7	Uncharacterized protein
36.0331	3.94282	0.45398	8.68501	3.78711e-18	3.34091e-17	NC_003283.11	16052096	16053426	-	F14H3.3	Uncharacterized protein
658.269	3.94227	0.442703	8.90501	5.33801e-19	4.98872e-18	NC_003281.10	11704010	11704985	+	col-95	COLlagen
27824.2	3.94201	0.0775445	50.8354	0	0	NC_003280.10	10707222	10708222	+	col-80	Putative cuticle collagen 80
62.6387	3.93724	0.357487	11.0136	3.2849e-28	4.93682e-27	NC_003283.11	17207352	17208116	-	Y68A4A.13	Uncharacterized protein
41.4544	3.93674	0.430212	9.1507	5.65667e-20	5.55086e-19	NC_003280.10	3824155	3824709	+	skr-15	SKp1 Related (ubiquitin ligase complex component)
9.4071	3.92951	0.755659	5.2001	1.99178e-07	7.09067e-07	NC_003282.8	1231897	1232812	+	W09G12.6	Uncharacterized protein
12.4627	3.92891	0.709688	5.5361	3.09274e-08	1.19512e-07	NC_003282.8	17406901	17407125	-	T02D1.7	Uncharacterized protein
7572.4	3.91661	0.193062	20.2868	1.68057e-91	1.04221e-89	NC_003283.11	6835654	6836663	+	col-143	COLlagen
17.1751	3.90722	0.61989	6.30309	2.91775e-10	1.37508e-09	NC_003283.11	18350148	18350444	+	C08E8.3	Uncharacterized protein
40.3131	3.89677	0.433189	8.99555	2.35049e-19	2.23679e-18	NC_003281.10	10059302	10061854	+	T16G12.8	Uncharacterized protein
100.607	3.87059	0.283134	13.6705	1.52343e-42	3.8159e-41	NC_003284.9	4647594	4649194	-	ent-5	Equilibrative Nucleoside Transporter
6.17894	3.84217	0.827109	4.6453	3.39583e-06	1.05355e-05	NC_003283.11	13725905	13726908	+	fbxa-181	F-box A protein
3983.44	3.83984	0.0811426	47.3221	0	0	NC_003283.11	10793808	10794861	+	ule-3	Uterine Lumin Expressed/locailized
48.8312	3.83588	0.393783	9.74111	2.01338e-22	2.29264e-21	NC_003280.10	14538003	14538352	+	C04H5.7	Uncharacterized protein
1746.16	3.82977	0.105106	36.4373	1.09509e-290	1.21789e-287	NC_003281.10	12929892	12931387	+	Y37D8A.19	Uncharacterized protein
60.6595	3.82798	0.355206	10.7768	4.4297e-27	6.35394e-26	NC_003284.9	12612727	12617880	+	R09A8.1	Uncharacterized protein
167.58	3.82415	0.233237	16.396	2.04292e-60	7.49012e-59	NC_003283.11	20688836	20689518	-	F53F8.3	Uncharacterized protein
31.6019	3.81666	0.497938	7.66493	1.78925e-14	1.20259e-13	NC_003279.8	11815915	11819233	+	T02G6.5	Uncharacterized protein
45.9261	3.81632	0.406382	9.39098	5.9443e-21	6.15536e-20	NC_003284.9	17131485	17134492	-	K09E3.7	Uncharacterized protein
193.362	3.80047	0.213328	17.8151	5.39601e-71	2.41331e-69	NC_003284.9	10789682	10792535	-	vap-2	Venom-Allergen-like Protein
54.7565	3.7997	0.370247	10.2626	1.03872e-24	1.35058e-23	NC_003282.8	8915571	8916078	-	C27B7.9	Uncharacterized protein
19.0934	3.79817	0.608256	6.24436	4.2555e-10	1.97141e-09	NC_003282.8	11101962	11102695	-	M7.10	Uncharacterized protein
16.2573	3.78972	0.637215	5.94732	2.72569e-09	1.16649e-08	NC_003279.8	6405882	6406936	-	ZC328.5	Uncharacterized protein
6.04068	3.78293	0.831055	4.55196	5.3148e-06	1.61291e-05	NC_003283.11	19739805	19741036	-	W04E12.2	Uncharacterized protein
671.243	3.77738	0.130659	28.9102	8.89416e-184	2.15032e-181	NC_003282.8	14424709	14425536	+	F55B11.3	Uncharacterized protein
11.1781	3.7732	0.715851	5.27092	1.3574e-07	4.91089e-07	NC_003282.8	4136848	4137567	-	F49F1.9	Galectin
75.5388	3.76972	0.323567	11.6505	2.28087e-31	3.91132e-30	NC_003284.9	12619472	12623304	+	R09A8.2	Uncharacterized protein
78.9039	3.75039	0.309264	12.1268	7.61484e-34	1.44353e-32	NC_003283.11	11273148	11278068	+	clec-223	C-type LECtin
6.04636	3.73516	0.83556	4.47025	7.81276e-06	2.32446e-05	NC_003280.10	12462555	12464004	+	F15A4.2	Uncharacterized protein
3480.96	3.7341	0.0913818	40.8626	0	0	NC_003283.11	10792109	10792810	-	D1054.10	Uncharacterized protein
2571.46	3.73164	0.24672	15.125	1.10732e-51	3.43991e-50	NC_003284.9	11882193	11882882	-	Y62H9A.5	Uncharacterized protein
26923.3	3.73082	0.0799696	46.6529	0	0	NC_003282.8	8978926	8979795	-	col-119	COLlagen
258.718	3.72491	0.182003	20.4662	4.30816e-93	2.7223e-91	NC_003283.11	5033409	5034117	+	K11D12.13	Uncharacterized protein
80.0166	3.72203	0.31441	11.8382	2.47837e-32	4.44561e-31	NC_003284.9	1915314	1916925	+	rgs-9	Regulator of G-protein signaling rgs-9
1059.15	3.71985	0.126823	29.331	4.17965e-189	1.10674e-186	NC_003284.9	3444814	3445197	+	ZK813.7	Uncharacterized protein
252.399	3.71498	0.187146	19.8508	1.08565e-87	6.31039e-86	NC_003280.10	11564553	11567020	-	F54D5.5	Uncharacterized protein
27.7545	3.70379	0.535316	6.91889	4.55198e-12	2.51279e-11	NC_003280.10	3578421	3579031	+	clec-133	C-type LECtin
570.735	3.70005	0.133436	27.7291	3.11535e-169	6.18694e-167	NC_003282.8	8348387	8349093	+	F17E9.4	Uncharacterized protein
1483.66	3.69423	0.107438	34.3848	4.25098e-259	2.83659e-256	NC_003284.9	10057967	10058418	-	ZC373.2	Uncharacterized protein
39.7674	3.69188	0.419722	8.79602	1.41748e-18	1.28165e-17	NC_003284.9	14964613	14965758	+	rgs-11	Regulator of G-protein signaling rgs-11
62.6006	3.69185	0.343737	10.7403	6.57975e-27	9.37348e-26	NC_003283.11	16036455	16038293	+	T10C6.10	Uncharacterized protein
24.2987	3.6891	0.530469	6.95441	3.54031e-12	1.97655e-11	NC_003283.11	15976152	15977569	+	clec-232	C-type LECtin
331.327	3.6882	0.162248	22.7318	2.17101e-114	2.00093e-112	NC_003279.8	12559365	12559658	-	W02D9.7	Uncharacterized protein
6.192	3.68594	0.840842	4.38363	1.16717e-05	3.41231e-05	NC_003280.10	12828590	12828963	-	Y46G5A.23	Uncharacterized protein
62.5376	3.68379	0.346736	10.6242	2.29982e-26	3.1998e-25	NC_003283.11	4422427	4423011	+	skr-7	SKp1 Related (ubiquitin ligase complex component)
8.16752	3.68324	0.775406	4.75008	2.03338e-06	6.47593e-06	NC_003280.10	3472879	3473289	+	Y49F6B.6	Uncharacterized protein
8.07388	3.68135	0.775068	4.7497	2.03714e-06	6.48666e-06	NC_003282.8	8357986	8358576	-	D2096.13	Uncharacterized protein
44.0676	3.68071	0.400074	9.20007	3.57703e-20	3.53088e-19	NC_003280.10	11809355	11810182	+	F43G6.10	Uncharacterized protein
59.7431	3.678	0.356444	10.3186	5.80679e-25	7.61547e-24	NC_003281.10	1701778	1702424	-	Y22D7AR.10	Uncharacterized protein
1595.86	3.67251	0.229149	16.0267	8.31953e-58	2.9592e-56	NC_003284.9	3446320	3446809	+	ZK813.1	Uncharacterized protein
15.0891	3.6606	0.645699	5.6692	1.43468e-08	5.74077e-08	NC_003282.8	4139685	4140363	-	F49F1.18	Galectin
17.3332	3.66033	0.62112	5.89311	3.79e-09	1.60063e-08	NC_003280.10	1713258	1714227	+	btb-7	BTB (Broad/complex/Tramtrack/Bric a brac) domain protein
128.311	3.65683	0.448092	8.16088	3.32583e-16	2.55675e-15	NC_003283.11	7602608	7603472	-	C50E3.11	Uncharacterized protein
6909.55	3.65307	0.0772783	47.2716	0	0	NC_003284.9	11201539	11202442	+	col-179	COLlagen
67.4192	3.65212	0.326885	11.1725	5.55935e-29	8.66738e-28	NC_003283.11	6118513	6120201	-	ceh-49	One cut domain family member
12.969	3.64586	0.692028	5.26837	1.37637e-07	4.9763e-07	NC_003280.10	4257092	4258781	-	clec-135	C-type LECtin
106.002	3.63415	0.263457	13.7941	2.76772e-43	7.09234e-42	NC_003284.9	6901429	6903943	+	pes-23	Patterned Expression Site
75.2898	3.62992	0.309529	11.7273	9.23991e-32	1.62253e-30	NC_003282.8	9270097	9271618	+	flh-3	FLYWCH zinc finger transcription factor homolog
5.30038	3.62903	0.838491	4.32805	1.50435e-05	4.34104e-05	NC_003280.10	1619894	1621261	-	fbxa-158	F-box A protein
1127.66	3.62757	0.128983	28.1244	4.93329e-174	1.04174e-171	NC_003284.9	15500354	15504795	-	tbh-1	Tyramine beta-hydroxylase
5.32207	3.62421	0.839099	4.31917	1.56617e-05	4.50704e-05	NC_003279.8	11334617	11337431	+	M04D5.1	Uncharacterized protein
45.1045	3.61609	0.410143	8.81664	1.17947e-18	1.07519e-17	NC_003283.11	1692561	1693248	-	Y46H3C.7	Uncharacterized protein
2025.69	3.61419	0.115193	31.375	4.43185e-216	1.60722e-213	NC_003284.9	11883153	11883979	+	ule-5	Uterine Lumin Expressed/locailized
31.1918	3.60558	0.460904	7.82286	5.16384e-15	3.61642e-14	NC_003284.9	6443102	6443433	-	K10C2.7	Uncharacterized protein
108.638	3.60458	0.263273	13.6914	1.14268e-42	2.87949e-41	NC_003283.11	7622526	7624152	-	C50E3.13	Uncharacterized protein
48.0444	3.59425	0.379648	9.46733	2.87088e-21	3.03306e-20	NC_003282.8	11950604	11952076	+	tbx-36	Putative T-box protein 36
10532.3	3.59326	0.113071	31.7788	1.27266e-221	5.4437e-219	NC_003281.10	7019618	7020599	-	col-8	Cuticle collagen 8
101.229	3.592	0.272582	13.1777	1.17965e-39	2.70686e-38	NC_003283.11	14286203	14287828	+	F40G12.11	Uncharacterized protein
73.4577	3.58421	0.318748	11.2447	2.4604e-29	3.92019e-28	NC_003280.10	6500644	6501518	-	R05G9.3	Uncharacterized protein
5.12788	3.58117	0.84113	4.25757	2.06665e-05	5.87023e-05	NC_003279.8	13261246	13262727	-	F44F1.6	Uncharacterized protein
7.15556	3.57355	0.777624	4.59548	4.31764e-06	1.32402e-05	NC_003280.10	3735963	3736343	-	F12E12.6	Uncharacterized protein
11.4166	3.5732	0.671775	5.31904	1.04317e-07	3.82634e-07	NC_003280.10	12617898	12618167	+	nspe-3	Nematode Specific Peptide family%2C group E
55.2162	3.55658	0.354196	10.0413	1.00377e-23	1.22584e-22	NC_003280.10	5528149	5529269	+	ZK177.1	Uncharacterized protein
9.53252	3.54303	0.732545	4.83661	1.32073e-06	4.30237e-06	NC_003280.10	1710279	1711417	+	fbxa-184	F-box A protein
162.935	3.53395	0.216827	16.2985	1.01188e-59	3.65371e-58	NC_003284.9	11988376	11991012	+	C49F5.6	Uncharacterized protein
314.563	3.5318	0.161165	21.9142	1.9012e-106	1.50312e-104	NC_003280.10	4948261	4949462	-	try-1	TRYpsin-like protease
13.1175	3.53116	0.634912	5.56164	2.67247e-08	1.03897e-07	NC_003280.10	12756353	12757635	+	Y46G5A.8	Uncharacterized protein
70.2017	3.52645	0.315312	11.184	4.88371e-29	7.63543e-28	NC_003283.11	3891075	3892006	-	C17E7.12	Uncharacterized protein
15.2259	3.51371	0.606583	5.79263	6.92909e-09	2.86706e-08	NC_003280.10	2299942	2300818	-	B0281.5	Uncharacterized protein
179.566	3.5129	0.210584	16.6817	1.78022e-62	6.74947e-61	NC_003284.9	1682956	1686208	+	meg-4	Uncharacterized protein
403.239	3.51004	0.160185	21.9124	1.9797e-106	1.5578e-104	NC_003284.9	8325229	8326448	-	R09F10.8	Uncharacterized protein
13.3266	3.50966	0.64808	5.41547	6.11274e-08	2.29255e-07	NC_003282.8	5150259	5151032	+	C24D10.5	Uncharacterized protein
29.4732	3.5076	0.472805	7.41869	1.18286e-13	7.45182e-13	NC_003284.9	9278962	9279843	+	B0416.4	Uncharacterized RING finger protein B0416.4
21.7961	3.49776	0.552559	6.33011	2.44987e-10	1.16468e-09	NC_003283.11	3236487	3236699	-	K08D9.9	Uncharacterized protein
4.83659	3.49392	0.846201	4.12894	3.64434e-05	0.000100289	NC_003283.11	9128253	9128397	+	F21C10.17	Uncharacterized protein
32.7348	3.49359	0.444878	7.85292	4.06476e-15	2.86716e-14	NC_003284.9	6439927	6440550	-	K10C2.14	Uncharacterized protein
10.9326	3.49173	0.681276	5.12529	2.97086e-07	1.03899e-06	NC_003280.10	2297938	2298513	-	B0281.4	Uncharacterized protein
15.0384	3.4883	0.610707	5.7119	1.11723e-08	4.51712e-08	NC_003284.9	13449656	13451671	-	F02D10.6	Uncharacterized protein
8.9317	3.48703	0.731058	4.76984	1.8437e-06	5.89658e-06	NC_003283.11	4134968	4138801	+	lgc-1	Ligand-Gated ion Channel
93.3556	3.47686	0.297204	11.6985	1.29679e-31	2.26524e-30	NC_003283.11	16054141	16055055	-	F14H3.4	Uncharacterized protein
48.5441	3.47524	0.37093	9.36899	7.32312e-21	7.52706e-20	NC_003284.9	1676497	1678107	-	fbxa-170	F-box A protein
34.6196	3.47515	0.431401	8.05551	7.91504e-16	5.88933e-15	NC_003282.8	4265806	4266482	+	F36A4.5	Uncharacterized protein
1300.77	3.47505	0.103771	33.4876	7.31461e-246	4.35794e-243	NC_003283.11	14079851	14081590	+	D1086.6	Uncharacterized protein
130.943	3.47214	0.24179	14.3601	9.20308e-47	2.57594e-45	NC_003280.10	7941171	7942565	+	ZK669.3	GILT-like protein ZK669.3
27455.8	3.47086	0.0986014	35.2009	1.93877e-271	1.61713e-268	NC_003284.9	421724	422646	+	col-19	Cuticle collagen 19
222.37	3.46711	0.192158	18.043	8.95392e-73	4.07001e-71	NC_003284.9	17081214	17082006	+	C08A9.10	Uncharacterized protein
154.658	3.45922	0.230804	14.9877	8.84115e-51	2.67674e-49	NC_003284.9	14248194	14249589	+	K04C1.5	Uncharacterized protein
47.7437	3.45727	0.36891	9.37156	7.14685e-21	7.35949e-20	NC_003280.10	13625585	13627141	-	gst-19	Glutathione S-Transferase
145.131	3.44506	0.236963	14.5384	6.91987e-48	2.00065e-46	NC_003284.9	11843666	11845110	+	F54F7.2	Uncharacterized protein
36.1915	3.4448	0.426733	8.07251	6.88691e-16	5.16116e-15	NC_003280.10	12484651	12485127	-	F15A4.10	Uncharacterized protein
324.891	3.432	0.15924	21.5523	5.03469e-103	3.71631e-101	NC_003283.11	11470966	11472295	-	nas-20	Zinc metalloproteinase nas-20
4.87306	3.42448	0.851816	4.02021	5.81453e-05	0.000155271	NC_003283.11	11390273	11390494	-	K03B8.11	Uncharacterized protein
14.3128	3.42134	0.614862	5.5644	2.63049e-08	1.02384e-07	NC_003279.8	14297289	14298265	+	fbxb-67	F-box B protein
31.2976	3.41033	0.448735	7.59988	2.96409e-14	1.95597e-13	NC_003283.11	8602185	8602736	-	F41E6.15	Uncharacterized protein
176.799	3.40606	0.485654	7.01334	2.327e-12	1.32217e-11	NC_003283.11	3892859	3894494	+	C17E7.4	Uncharacterized protein
81.179	3.40187	0.536358	6.34254	2.26014e-10	1.07663e-09	NC_003284.9	9310696	9311312	-	H29C22.1	Uncharacterized protein
91.5841	3.39686	0.281734	12.057	1.7824e-33	3.33714e-32	NC_003283.11	4975494	4977424	+	F26G5.1	Uncharacterized protein
819.522	3.39602	0.127292	26.6789	8.27813e-157	1.35388e-154	NC_003283.11	16057609	16058879	-	F14H3.6	Uncharacterized protein
220.638	3.38915	0.194354	17.438	4.24351e-68	1.79671e-66	NC_003280.10	3381836	3383787	+	T06D4.1	Uncharacterized protein
17.7717	3.38471	0.569504	5.94326	2.7941e-09	1.19485e-08	NC_003279.8	14157655	14157969	+	fipr-24	FIP (Fungus-Induced Protein) Related
197.196	3.38188	0.397681	8.50401	1.83151e-17	1.54076e-16	NC_003284.9	6474274	6476523	+	C15B12.8	Uncharacterized protein
38.2107	3.38168	0.413417	8.17982	2.8428e-16	2.19859e-15	NC_003283.11	2459637	2460893	+	F56A4.2	Uncharacterized protein
301.163	3.37159	0.163223	20.6564	8.55514e-95	5.57488e-93	NC_003280.10	5414611	5415269	+	EEED8.3	Uncharacterized protein
4.44303	3.36787	0.852982	3.94835	7.8691e-05	0.000206598	NC_003283.11	3767214	3767707	+	Y39H10A.1	Uncharacterized protein
60.8438	3.35525	0.371896	9.022	1.84686e-19	1.76558e-18	NC_003282.8	11100701	11101478	-	M7.9	Uncharacterized protein
597.729	3.35443	0.352423	9.51819	1.76224e-21	1.89663e-20	NC_003284.9	13289137	13290623	-	R04D3.3	Uncharacterized protein
8.02959	3.35029	0.735308	4.55631	5.20596e-06	1.58276e-05	NC_003282.8	10039844	10040791	-	dhs-31	DeHydrogenases%2C Short chain
62.7083	3.34962	0.32166	10.4135	2.15084e-25	2.87272e-24	NC_003279.8	14155497	14156260	+	fipr-22	FIP (Fungus-Induced Protein) Related
3991.6	3.34341	0.106174	31.49	1.19162e-217	4.51786e-215	NC_003279.8	7244993	7246017	+	cpg-3	Chondroitin proteoglycan 3
21.7064	3.34273	0.553281	6.04165	1.52542e-09	6.68253e-09	NC_003279.8	12661269	12661668	+	T26E3.6	Uncharacterized protein
232.552	3.33651	0.42446	7.8606	3.82295e-15	2.70231e-14	NC_003283.11	14292041	14293706	-	F14D7.2	Uncharacterized protein
66148.4	3.33518	0.311553	10.705	9.64282e-27	1.36323e-25	NC_003284.9	3403481	3408555	+	vit-5	Vitellogenin-5
9.93818	3.33329	0.696075	4.78869	1.67872e-06	5.39479e-06	NC_003282.8	5002752	5005347	+	pes-1	Patterned Expression Site
58.5222	3.33328	0.331156	10.0656	7.83952e-24	9.66584e-23	NC_003283.11	15926672	15928371	-	pzf-1	Paired Zinc Finger protein
36.6794	3.332	0.4134	8.05998	7.63065e-16	5.69041e-15	NC_003280.10	3785575	3786530	+	T24E12.1	Uncharacterized protein
60.6512	3.33177	0.333479	9.99094	1.66985e-23	2.0142e-22	NC_003280.10	11810796	11811542	+	F43G6.7	Uncharacterized protein
145.004	3.33058	0.220111	15.1314	1.00538e-51	3.14079e-50	NC_003284.9	12365688	12367115	+	F19H6.4	Uncharacterized protein
85.0232	3.33015	0.300628	11.0773	1.61657e-28	2.47865e-27	NC_003284.9	1745526	1746201	-	Y75D11A.3	Uncharacterized protein
4.18994	3.32496	0.853821	3.89422	9.85159e-05	0.000255352	NC_003281.10	165690	166232	+	F40G9.7	Uncharacterized protein
4.4864	3.32338	0.856353	3.88085	0.000104092	0.000268845	NC_003282.8	7065396	7068014	+	Y43B11AL.1	Uncharacterized protein
8.15054	3.32171	0.746595	4.44914	8.62139e-06	2.5532e-05	NC_003283.11	17613792	17614347	-	Y6G8.14	Uncharacterized protein
27.5748	3.3214	0.736312	4.51085	6.45673e-06	1.93795e-05	NC_003280.10	2827897	2828567	+	K12H6.8	Uncharacterized protein
4.34248	3.3134	0.856141	3.87015	0.000108767	0.00028012	NC_003279.8	8511708	8512351	-	K02B12.2	Uncharacterized protein
27.3219	3.30132	0.459378	7.18651	6.64706e-13	3.91686e-12	NC_003279.8	94864	95312	-	Y48G1C.13	Uncharacterized protein
34.5372	3.29708	0.422236	7.80863	5.78149e-15	4.03543e-14	NC_003279.8	5818872	5821108	-	nhr-2	Nuclear hormone receptor family member nhr-2
140.229	3.28929	0.493593	6.66398	2.66513e-11	1.37902e-10	NC_003284.9	2577751	2578212	+	ttr-42	TransThyretin-Related family domain
67.4379	3.28708	0.660511	4.97657	6.47215e-07	2.18383e-06	NC_003281.10	9597359	9598278	+	C48B4.12	Uncharacterized protein
119.325	3.28367	0.235838	13.9234	4.56475e-44	1.1992e-42	NC_003284.9	10859510	10864404	-	pgp-8	P-GlycoProtein related
53.2874	3.28209	0.347025	9.45779	3.14506e-21	3.30806e-20	NC_003279.8	12561140	12561548	-	ssp-37	Sperm Specific family%2C class P
42.7074	3.28131	0.377087	8.70173	3.26859e-18	2.89266e-17	NC_003284.9	14867101	14868300	-	F31F6.1	Uncharacterized protein
29878	3.279	0.0925764	35.4193	8.6039e-275	7.9739e-272	NC_003280.10	4869777	4870771	-	col-20	COLlagen
23.4819	3.27855	0.495277	6.61963	3.60107e-11	1.8416e-10	NC_003281.10	11403158	11404197	+	Y47D3B.12	Uncharacterized protein
4.44352	3.27789	0.859118	3.81541	0.000135954	0.000344889	NC_003279.8	1451137	1453070	-	gst-25	Glutathione S-Transferase
83.5329	3.27085	0.299669	10.9149	9.7847e-28	1.44195e-26	NC_003283.11	17348830	17350061	-	lsy-27	Uncharacterized protein
236.295	3.26348	0.179532	18.1777	7.74492e-74	3.62923e-72	NC_003280.10	14525321	14525983	+	F57C2.4	Uncharacterized protein
118.88	3.24067	0.258455	12.5386	4.59079e-36	9.23806e-35	NC_003279.8	12560412	12560672	-	W02D9.6	Uncharacterized protein
280.043	3.23943	0.166504	19.4556	2.61251e-84	1.44311e-82	NC_003279.8	6368306	6369496	+	ZC308.4	Uncharacterized protein
10.7423	3.23637	0.653985	4.94869	7.47135e-07	2.50678e-06	NC_003283.11	17044804	17049762	+	F28B1.2	Uncharacterized protein
10.8953	3.23466	0.65967	4.90344	9.4171e-07	3.11699e-06	NC_003280.10	9979162	9980076	-	ZK892.6	Uncharacterized protein
218.038	3.22924	0.17868	18.0727	5.2249e-73	2.40115e-71	NC_003282.8	9374855	9376422	+	C10C5.3	Aminoacylase
41.0798	3.22852	0.376653	8.57161	1.02049e-17	8.74363e-17	NC_003283.11	13771516	13773665	+	F20G2.5	Uncharacterized protein
16.4624	3.22727	0.589182	5.47755	4.31258e-08	1.64553e-07	NC_003280.10	3727812	3729181	-	C46E10.9	Uncharacterized protein
86.1591	3.21897	0.275419	11.6875	1.47635e-31	2.56279e-30	NC_003284.9	11295183	11296729	-	inx-2	Innexin-2
3.95114	3.21524	0.859691	3.74	0.000184022	0.000458872	NC_003280.10	9839769	9840288	-	ZK938.11	Uncharacterized protein
92.9971	3.20856	0.301785	10.6319	2.11664e-26	2.95479e-25	NC_003281.10	10340065	10341851	-	tbx-9	T-box transcription factor tbx-9
28.2532	3.20721	0.479106	6.69416	2.16916e-11	1.13187e-10	NC_003283.11	4421069	4421575	-	skr-14	SKp1 Related (ubiquitin ligase complex component)
9.10024	3.20593	0.709821	4.51653	6.28604e-06	1.88875e-05	NC_003283.11	4423619	4423947	-	Y47D7A.9	Uncharacterized protein
97.5266	3.20577	0.257627	12.4434	1.51807e-35	3.00054e-34	NC_003280.10	3369282	3370092	-	Y49F6C.8	Uncharacterized protein
3.978	3.20498	0.860608	3.72409	0.00019602	0.000486681	NC_003281.10	4843493	4844410	-	clec-157	C-type LECtin
8.96549	3.19695	0.704292	4.53924	5.64572e-06	1.70717e-05	NC_003280.10	3624198	3626882	+	M151.4	Uncharacterized protein
5.57253	3.19331	0.802021	3.98158	6.84578e-05	0.000180985	NC_003282.8	17046483	17048353	-	athp-3	AT Hook plus PHD finger transcription factor
14.6601	3.19311	0.627638	5.0875	3.62814e-07	1.257e-06	NC_003283.11	20289939	20294488	-	clec-261	C-type LECtin
7855.37	3.19111	0.0808251	39.4817	0	0	NC_003281.10	10506172	10506707	-	sip-1	Stress-induced protein 1
17.1963	3.19109	0.552964	5.77089	7.88547e-09	3.24004e-08	NC_003283.11	2158800	2159412	-	C45H4.14	Uncharacterized protein
22.3613	3.1907	0.501519	6.36208	1.99038e-10	9.54396e-10	NC_003284.9	13430345	13431046	-	C29F7.10	Uncharacterized protein
394.337	3.18587	0.474245	6.71778	1.84513e-11	9.67938e-11	NC_003281.10	9017607	9020853	+	F59B2.12	Uncharacterized protein
577.914	3.18541	0.146603	21.7281	1.11397e-104	8.4469e-103	NC_003284.9	13927469	13929613	-	meg-1	Uncharacterized protein
6075	3.18302	0.258085	12.3332	5.99862e-35	1.16767e-33	NC_003282.8	325519	326671	-	col-101	COLlagen
67.7483	3.1812	0.30614	10.3913	2.71568e-25	3.61556e-24	NC_003283.11	3889383	3890861	-	C17E7.9	Uncharacterized protein
81.7576	3.17274	0.300338	10.5639	4.38158e-26	6.02088e-25	NC_003279.8	13302868	13304292	-	T04D3.1	Uncharacterized protein
86.9859	3.16531	0.270454	11.7037	1.22062e-31	2.13667e-30	NC_003280.10	3622337	3623926	+	M151.7	Uncharacterized protein
115.666	3.16397	0.2432	13.0097	1.07714e-38	2.38313e-37	NC_003283.11	1665253	1665848	+	K04F1.9	Uncharacterized protein
5.36513	3.16311	0.803276	3.93776	8.22469e-05	0.00021573	NC_003283.11	10075749	10077804	+	F57A8.7	Uncharacterized protein
15874.7	3.15504	0.0925882	34.0761	1.66878e-254	1.03106e-251	NC_003284.9	11199476	11200376	+	col-178	COLlagen
45.9873	3.15093	0.37205	8.4691	2.47303e-17	2.06075e-16	NC_003283.11	14946784	14947122	-	C30G7.4	Uncharacterized protein
183.777	3.14977	0.395926	7.95544	1.78491e-15	1.29517e-14	NC_003283.11	3987934	3988213	+	nlp-28	QWGYGGY-amide
79.0824	3.14947	0.276494	11.3908	4.64963e-30	7.58955e-29	NC_003283.11	6652454	6653645	+	T10H9.8	Uncharacterized protein
1245.74	3.14763	0.10161	30.9775	1.08327e-210	3.61421e-208	NC_003280.10	6871455	6872582	-	C44B7.5	Uncharacterized protein
61.7443	3.14723	0.315872	9.96362	2.199e-23	2.64483e-22	NC_003280.10	152702	154884	+	T25D3.3	Uncharacterized protein
23.3326	3.14685	0.487099	6.46039	1.04434e-10	5.13006e-10	NC_003280.10	12629734	12631995	+	Y38E10A.28	Uncharacterized protein
63.5963	3.14484	0.318928	9.86068	6.16314e-23	7.23529e-22	NC_003284.9	12298691	12299300	+	W06D11.3	Uncharacterized protein
8.69611	3.14306	0.712261	4.41279	1.02047e-05	3.00078e-05	NC_003283.11	17530503	17530586	-	C18D4.12	Uncharacterized protein
54.836	3.13998	0.32685	9.60679	7.48486e-22	8.23088e-21	NC_003284.9	11982791	11983899	-	C49F5.3	Uncharacterized protein
347.659	3.13962	0.157906	19.8829	5.72049e-88	3.33668e-86	NC_003282.8	12030256	12031271	-	T12G3.6	Uncharacterized protein
222.811	3.13201	0.401665	7.79755	6.31201e-15	4.3947e-14	NC_003283.11	5418242	5419961	-	F08F3.6	Uncharacterized protein
3.9541	3.13168	0.866027	3.61615	0.000299016	0.000721774	NC_003282.8	4597244	4598984	+	F19C7.3	Uncharacterized protein
201.427	3.13057	0.20922	14.9631	1.27921e-50	3.8589e-49	NC_003280.10	12619173	12619388	-	nspe-2	Nematode Specific Peptide family%2C group E
2772.31	3.12792	0.234979	13.3115	1.98464e-40	4.64344e-39	NC_003279.8	3367768	3368550	-	W05F2.3	Uncharacterized protein
13.1296	3.12631	0.602085	5.19248	2.07515e-07	7.37645e-07	NC_003280.10	4933937	4935016	-	gst-30	Glutathione S-Transferase
401.709	3.12578	0.153087	20.4182	1.15145e-92	7.22122e-91	NC_003280.10	7065674	7066645	+	nos-2	NanOS related
153490	3.1254	0.138615	22.5473	1.42781e-112	1.28057e-110	NC_003284.9	5101043	5106078	+	vit-2	VITellogenin structural genes (yolk protein genes)
32.9002	3.12224	0.777185	4.01738	5.88497e-05	0.000157002	NC_003280.10	3096343	3096957	-	Y25C1A.14	Uncharacterized protein
11.8832	3.12018	0.643318	4.85013	1.23381e-06	4.03338e-06	NC_003280.10	12248322	12249078	-	tag-276	Uncharacterized protein
454.297	3.11562	0.370149	8.4172	3.856e-17	3.16876e-16	NC_003283.11	10597547	10598429	+	T21C9.13	Uncharacterized protein
287.025	3.10932	0.162069	19.1852	4.92096e-82	2.64811e-80	NC_003284.9	12283321	12284954	+	C04B4.2	Uncharacterized protein
98.3188	3.10883	0.256804	12.1059	9.8332e-34	1.85563e-32	NC_003282.8	14196497	14198490	+	F02H6.2	Uncharacterized protein
39898.5	3.10798	0.10875	28.579	1.22491e-179	2.79916e-177	NC_003283.11	5835894	5836811	-	col-140	COLlagen
130.16	3.10778	0.238611	13.0245	8.88194e-39	1.97033e-37	NC_003284.9	14250721	14252136	-	E02H4.6	Uncharacterized protein
30.4185	3.09517	0.436077	7.09777	1.26783e-12	7.37186e-12	NC_003280.10	1715329	1716433	+	btb-6	BTB (Broad/complex/Tramtrack/Bric a brac) domain protein
3.5593	3.09305	0.864831	3.57647	0.000348261	0.00083305	NC_003282.8	12958030	12959594	+	F55G11.6	Uncharacterized protein
54.7657	3.08759	0.324547	9.51353	1.84301e-21	1.97972e-20	NC_003283.11	17601926	17602785	+	ztf-25	Zinc finger putative Transcription Factor family
15.9907	3.08526	0.562447	5.48541	4.12501e-08	1.57757e-07	NC_003284.9	969231	970141	-	C44C1.6	Uncharacterized protein
10.5324	3.08435	0.693262	4.44905	8.62514e-06	2.55386e-05	NC_003283.11	11401195	11402689	-	nas-19	Zinc metalloproteinase nas-19
1174.66	3.08359	0.107743	28.6199	3.79831e-180	8.80047e-178	NC_003282.8	14422353	14423280	-	F55B11.2	Uncharacterized protein
97.8331	3.07648	0.263054	11.6952	1.348e-31	2.34978e-30	NC_003283.11	16029335	16031667	-	T10C6.7	Uncharacterized protein
1135.19	3.06936	0.109181	28.1126	6.87608e-174	1.43383e-171	NC_003282.8	14574825	14576540	+	Y57G11B.5	Uncharacterized protein
331.689	3.06931	0.427004	7.18801	6.57405e-13	3.87794e-12	NC_003280.10	9269894	9271152	+	C01G6.3	Uncharacterized protein
18.6972	3.06686	0.516319	5.93985	2.85288e-09	1.21968e-08	NC_003283.11	4038828	4039869	+	C49G7.12	Uncharacterized protein
41.151	3.06551	0.404169	7.58473	3.33177e-14	2.18821e-13	NC_003283.11	15111967	15113428	+	T01G5.7	Uncharacterized protein
64.2857	3.06349	0.298754	10.2542	1.13289e-24	1.46959e-23	NC_003283.11	15325832	15327702	-	ZK1037.6	Uncharacterized protein
498.879	3.05772	0.125569	24.3509	5.66763e-131	6.61171e-129	NC_003280.10	8398385	8399154	-	dod-23	Downstream Of DAF-16 (regulated by DAF-16)
119.113	3.05288	0.240901	12.6727	8.37304e-37	1.71385e-35	NC_003281.10	8916504	8917895	-	cdc-25.3	M-phase inducer phosphatase cdc-25.3
15.9456	3.05137	0.578491	5.27471	1.32967e-07	4.81893e-07	NC_003282.8	10885238	10886015	-	F13E9.10	Uncharacterized protein
77.5022	3.04993	0.27429	11.1194	1.00985e-28	1.55265e-27	NC_003279.8	9476631	9476983	+	F30A10.14	Uncharacterized protein
135.972	3.04827	0.236253	12.9026	4.35382e-38	9.5066e-37	NC_003280.10	2678059	2679091	+	F22E5.17	Uncharacterized protein
22.3401	3.04787	0.514631	5.92244	3.17193e-09	1.35019e-08	NC_003282.8	16628009	16628378	+	fipr-28	FIP (Fungus-Induced Protein) Related
52.1554	3.04468	0.361159	8.43032	3.44726e-17	2.84689e-16	NC_003279.8	11015486	11017497	+	clec-92	C-type LECtin
65.0927	3.0415	0.301802	10.0778	6.92532e-24	8.5513e-23	NC_003280.10	3741907	3742382	+	F12E12.1	Uncharacterized protein
41.3099	3.03205	0.379978	7.97954	1.46879e-15	1.07091e-14	NC_003284.9	13287906	13288805	-	R04D3.4	Uncharacterized protein
128.305	3.03201	0.456156	6.64689	2.9936e-11	1.54276e-10	NC_003279.8	11152719	11154262	+	clec-97	C-type LECtin
1046.79	3.02827	0.125688	24.0935	2.92316e-128	3.29487e-126	NC_003279.8	5273012	5274208	-	C01G8.1	Uncharacterized protein
3.45703	3.02578	0.8682	3.48512	0.000491925	0.00115095	NC_003280.10	2825662	2826598	-	K12H6.5	Uncharacterized protein
413.031	3.02442	0.157911	19.1526	9.19965e-82	4.87202e-80	NC_003284.9	4454128	4456959	+	F02E8.4	Uncharacterized protein
3.3725	3.01237	0.868505	3.46846	0.000523457	0.00122079	NC_003284.9	12604961	12605171	+	R09A8.9	Uncharacterized protein
5.33717	3.01088	0.823381	3.65673	0.000255453	0.000622748	NC_003282.8	17163573	17164157	+	skr-9	SKp1 Related (ubiquitin ligase complex component)
491.64	3.01053	0.135963	22.1423	1.23751e-108	1.02199e-106	NC_003284.9	770846	771832	+	T04G9.7	Uncharacterized protein
28.4945	3.01032	0.428774	7.02077	2.20655e-12	1.25673e-11	NC_003284.9	14869606	14870675	-	F31F6.2	Uncharacterized protein
52845.5	3.00739	0.121752	24.701	1.04395e-134	1.29001e-132	NC_003282.8	10216478	10217403	+	col-124	COLlagen
18.0796	3.00375	0.527321	5.69624	1.22481e-08	4.92583e-08	NC_003284.9	14871836	14872861	-	F31F6.3	Uncharacterized protein
316.498	3.00261	0.153555	19.554	3.81716e-85	2.15857e-83	NC_003284.9	1986653	1989605	-	meg-3	Uncharacterized protein
30.4016	2.99893	0.795413	3.77028	0.000163063	0.000409581	NC_003279.8	11239716	11240473	-	F46A8.5	Galectin
107.195	2.98648	0.249458	11.9719	4.9881e-33	9.18448e-32	NC_003284.9	1502886	1503219	+	F09E10.1	Uncharacterized protein
18.1077	2.98625	0.527151	5.66488	1.47128e-08	5.88441e-08	NC_003283.11	14098910	14100289	+	D1086.1	Uncharacterized protein
69.5532	2.98308	0.581564	5.1294	2.90665e-07	1.01953e-06	NC_003279.8	13066967	13069010	+	hpo-2	Uncharacterized protein
28.3527	2.97711	0.454316	6.55294	5.64136e-11	2.83889e-10	NC_003283.11	16309929	16314752	+	oac-7	O-ACyltransferase homolog
37.7157	2.97694	0.434447	6.85226	7.26929e-12	3.94233e-11	NC_003282.8	16320139	16320506	-	K03D3.5	Uncharacterized protein
1273.62	2.97239	0.247317	12.0185	2.8393e-33	5.28041e-32	NC_003279.8	9126243	9127030	-	clec-91	C-type lectin domain-containing protein 91
734.899	2.96959	0.137956	21.5257	8.95119e-103	6.54929e-101	NC_003281.10	11705713	11706644	-	col-96	COLlagen
555.383	2.96057	0.142791	20.7336	1.72538e-95	1.13766e-93	NC_003280.10	15230465	15232625	+	spsb-2	SPSB (SPry and Socs Box) family
4585.18	2.95529	0.0695751	42.4763	0	0	NC_003282.8	14051222	14056625	+	Y37A1B.5	Uncharacterized protein
778.44	2.95374	0.108048	27.3373	1.52775e-164	2.80064e-162	NC_003284.9	7493934	7495564	-	F48E3.4	Uncharacterized protein
6.16659	2.95239	0.772439	3.82216	0.000132285	0.000336349	NC_003280.10	6187010	6187123	-	F40H3.6	Uncharacterized protein
3251.62	2.95211	0.231903	12.7299	4.03135e-37	8.35417e-36	NC_003283.11	8414094	8414940	+	pos-1	POsterior Segregation
1130.54	2.95209	0.246452	11.9784	4.61401e-33	8.50508e-32	NC_003283.11	6703087	6704401	+	era-1	Embryonic mRna (mRNA) Anterior
1029.36	2.94572	0.232641	12.6621	9.59251e-37	1.95626e-35	NC_003280.10	9939227	9940014	+	C05C10.5	Uncharacterized protein
1851.28	2.94298	0.113177	26.0033	4.54408e-149	6.82923e-147	NC_003283.11	16745238	16746249	-	gyg-2	GlYcoGenin like
7.51024	2.93912	0.722129	4.07008	4.69967e-05	0.000127335	NC_003282.8	9482070	9485083	-	gadr-2	Uncharacterized protein
19.3247	2.93161	0.542543	5.40346	6.53675e-08	2.44115e-07	NC_003279.8	3886111	3887080	-	abf-1	Antibacterial factor-related peptide 1
9.15596	2.93102	0.692687	4.23138	2.32259e-05	6.56257e-05	NC_003279.8	12335142	12336539	+	C47F8.1	Uncharacterized protein
24405.9	2.93035	0.110776	26.4529	3.37706e-154	5.41694e-152	NC_003283.11	13201098	13202099	-	col-160	COLlagen
71.1056	2.92999	0.290542	10.0845	6.46619e-24	8.00214e-23	NC_003280.10	3820222	3821281	-	F54D10.7	Uncharacterized protein
40.9553	2.9281	0.361284	8.10471	5.28724e-16	4.00008e-15	NC_003284.9	9297010	9297921	-	B0416.7	Uncharacterized protein
6139.63	2.92519	0.217468	13.4511	3.03138e-41	7.26574e-40	NC_003279.8	10184646	10185446	-	clec-87	C-type lectin domain-containing protein 87
4.60443	2.921	0.82171	3.55479	0.000378287	0.000900611	NC_003280.10	12390156	12392577	+	Y57A10B.6	Uncharacterized protein
28.2747	2.90816	0.432467	6.72458	1.76095e-11	9.2465e-11	NC_003284.9	9062844	9066400	+	F47E1.4	Solute carrier organic anion transporter family member
72.9802	2.90363	0.291721	9.95345	2.43579e-23	2.91909e-22	NC_003280.10	14535965	14537559	-	clec-147	C-type LECtin
3943.69	2.8968	0.252881	11.4552	2.21397e-30	3.64954e-29	NC_003280.10	8575577	8577416	+	puf-5	Pumilio domain-containing protein 5
36.3221	2.89541	0.384856	7.52337	5.33806e-14	3.45287e-13	NC_003284.9	16057831	16058934	-	T27A8.2	Uncharacterized protein
1289.65	2.89408	0.123426	23.4479	1.38764e-121	1.42892e-119	NC_003280.10	6365777	6366577	+	clec-88	C-type lectin domain-containing protein 88
3.29315	2.88028	0.875515	3.28981	0.00100255	0.00223555	NC_003283.11	238963	240344	-	R02C2.6	Uncharacterized protein
21.3631	2.87701	0.526319	5.46628	4.59579e-08	1.74919e-07	NC_003282.8	15993683	15994443	-	Y105C5B.20	Uncharacterized protein
18415.7	2.87551	0.116856	24.6074	1.05267e-133	1.26336e-131	NC_003283.11	18638484	18639555	+	col-42	COLlagen
114.571	2.87465	0.241499	11.9033	1.13703e-32	2.06623e-31	NC_003284.9	13507712	13509979	+	H06A10.1	Uncharacterized protein
109.46	2.87422	0.457379	6.28411	3.29746e-10	1.54648e-09	NC_003282.8	9772532	9773364	+	cav-1	Caveolin
2105.78	2.87281	0.239997	11.9702	5.09264e-33	9.36665e-32	NC_003283.11	8029509	8030920	+	oma-2	CCCH-type zinc finger protein oma-2
649.007	2.87218	0.13136	21.8649	5.60722e-106	4.35068e-104	NC_003279.8	9958941	9960084	-	T24D1.3	Uncharacterized protein
4783.24	2.86762	0.10151	28.2497	1.43541e-175	3.15072e-173	NC_003282.8	1126801	1128752	+	perm-2	PERMeable eggshell
24117.7	2.86193	0.308779	9.26854	1.8872e-20	1.8931e-19	NC_003280.10	11012494	11013760	-	col-81	COLlagen
16.4346	2.85995	0.625141	4.57489	4.76463e-06	1.45361e-05	NC_003280.10	5405819	5407626	-	clec-141	C-type lectin domain-containing protein 141
1750.57	2.85234	0.110446	25.8256	4.5731e-147	6.75119e-145	NC_003282.8	8499343	8499971	+	mesp-1	MEiotic SPindle
31.7768	2.85158	0.434153	6.56815	5.09434e-11	2.57449e-10	NC_003281.10	11633406	11636825	-	tbx-33	Putative T-box protein 33
187.372	2.84785	0.181339	15.7046	1.40724e-55	4.79095e-54	NC_003283.11	3769900	3771475	-	R08E5.1	Uncharacterized protein
56.207	2.84642	0.854335	3.33174	0.000863055	0.00194613	NC_003283.11	11398916	11400528	+	nas-17	Zinc metalloproteinase nas-17
14648.5	2.84416	0.217347	13.0858	3.969e-39	8.95952e-38	NC_003281.10	7102236	7103986	-	cpg-2	Chondroitin proteoglycan-2
4.56765	2.84237	0.830363	3.42305	0.000619228	0.00142659	NC_003282.8	4081151	4081309	+	C35B1.3	Uncharacterized protein
47.6939	2.84129	0.365264	7.77872	7.32631e-15	5.08181e-14	NC_003284.9	1911401	1913349	-	ZC53.1	Uncharacterized protein
90.2401	2.83706	0.26713	10.6205	2.39263e-26	3.32615e-25	NC_003283.11	1691029	1691735	-	Y46H3C.5	Uncharacterized protein
38.6027	2.83294	0.366573	7.72818	1.09094e-14	7.4617e-14	NC_003280.10	5496647	5496992	+	F12A10.1	Uncharacterized protein
44.1122	2.83221	0.359767	7.87236	3.48014e-15	2.46625e-14	NC_003280.10	5011588	5012056	-	F59A6.12	Uncharacterized protein
11.0475	2.82937	0.630481	4.48763	7.20186e-06	2.14884e-05	NC_003282.8	13662206	13662654	-	Y45F10C.2	UPF0375 protein Y45F10C.2
16121.7	2.82756	0.0871736	32.4359	8.54849e-231	4.45643e-228	NC_003281.10	13019020	13020117	+	col-98	COLlagen
14.2787	2.82735	0.614605	4.60027	4.21934e-06	1.29602e-05	NC_003282.8	6238197	6239437	+	F58F9.8	Uncharacterized protein
7.22534	2.82668	0.741714	3.81101	0.000138402	0.000350673	NC_003283.11	17061889	17063095	+	F28B1.9	Uncharacterized protein
99.4661	2.82576	0.242545	11.6504	2.28266e-31	3.91132e-30	NC_003283.11	11143302	11144758	-	C06H2.7	Uncharacterized protein
38.6302	2.82352	0.378813	7.45361	9.08193e-14	5.77161e-13	NC_003284.9	389571	390488	-	R04A9.9	Uncharacterized protein
177.394	2.8209	0.188688	14.9501	1.55459e-50	4.67274e-49	NC_003284.9	5717608	5720188	-	C41G11.1	Uncharacterized protein
5.84671	2.81875	0.790258	3.56688	0.000361261	0.000862098	NC_003280.10	9871660	9872951	-	chil-8	CHItinase-Like
51.4106	2.81808	0.589665	4.77912	1.76066e-06	5.64073e-06	NC_003282.8	3479344	3479713	+	C09G12.5	Uncharacterized protein
1977.94	2.8063	0.36995	7.58563	3.30866e-14	2.17475e-13	NC_003279.8	7401697	7402708	+	col-7	Cuticle collagen 7
114.86	2.80173	0.257397	10.8849	1.3609e-27	1.98623e-26	NC_003282.8	7628289	7628988	-	F45E4.5	Uncharacterized protein
15353.3	2.79982	0.287262	9.74657	1.90811e-22	2.17574e-21	NC_003284.9	3558893	3563965	-	vit-4	Vitellogenin-4
2.8784	2.79877	0.876615	3.1927	0.00140949	0.00307763	NC_003283.11	4017080	4019026	+	srw-89	Serpentine Receptor%2C class W
9.39208	2.79831	0.659559	4.2427	2.20842e-05	6.25695e-05	NC_003283.11	19820613	19822106	-	Y116F11B.17	Uncharacterized protein
8557.12	2.79096	0.0974613	28.6366	2.35405e-180	5.53103e-178	NC_003282.8	1121582	1125085	-	perm-4	PERMeable eggshell
204.433	2.79032	0.526352	5.30124	1.15017e-07	4.19758e-07	NC_003282.8	17345598	17346680	-	clec-197	C-type LECtin
27.2046	2.7833	0.425958	6.5342	6.39483e-11	3.20068e-10	NC_003280.10	12613666	12613939	+	nspe-4	Nematode Specific Peptide family%2C group E
5.81812	2.7803	0.796338	3.49135	0.000480582	0.0011271	NC_003280.10	3631444	3633789	+	M151.2	Uncharacterized protein
1290.08	2.77891	0.225959	12.2983	9.25202e-35	1.79259e-33	NC_003281.10	7058642	7060580	-	egg-2	EGG sterile (unfertilizable)
24.0975	2.77856	0.483165	5.75074	8.88516e-09	3.63017e-08	NC_003283.11	11054137	11055081	+	T04C12.7	Uncharacterized protein
2.8853	2.77705	0.877989	3.16297	0.00156168	0.00338117	NC_003283.11	6772569	6773165	-	ZC404.16	Uncharacterized protein
37.8672	2.77404	0.384759	7.20981	5.60313e-13	3.33113e-12	NC_003281.10	9603118	9608687	-	clec-161	C-type lectin domain-containing protein 161
423.051	2.77178	0.276262	10.0331	1.08991e-23	1.32714e-22	NC_003282.8	11970737	11972427	+	ZK829.9	Uncharacterized protein
1410.69	2.77111	0.0977123	28.3599	6.32808e-177	1.42655e-174	NC_003280.10	8400410	8404844	-	skpo-1	Peroxidase skpo-1
1599.54	2.76816	0.222547	12.4386	1.61385e-35	3.18607e-34	NC_003282.8	17272382	17273633	-	gln-5	GLutamiNe synthetase (glutamate-ammonia ligase)
5.34382	2.768	0.777296	3.56106	0.000369358	0.000880611	NC_003284.9	11847918	11848681	-	F54F7.9	Uncharacterized protein
180018	2.76722	0.129619	21.3489	3.99161e-101	2.84564e-99	NC_003282.8	8261173	8266367	+	vit-6	Vitellogenin-6
12.4779	2.76653	0.640387	4.32009	1.55966e-05	4.49133e-05	NC_003283.11	20574625	20577598	+	clec-263	C-type LECtin
40383.5	2.76557	0.269607	10.2578	1.09173e-24	1.41839e-23	NC_003282.8	12108772	12110245	-	col-129	COLlagen
3854.57	2.76156	0.111226	24.8284	4.42252e-136	5.58913e-134	NC_003281.10	5728183	5730023	+	egg-1	EGG sterile (unfertilizable)
4.28894	2.75763	0.836675	3.29594	0.000980916	0.00219176	NC_003282.8	16744866	16755720	-	Y43D4A.2	Uncharacterized protein
18.0295	2.75694	0.510831	5.39696	6.77783e-08	2.52496e-07	NC_003283.11	2896637	2898417	+	pals-32	Protein containing ALS2cr12 (ALS2CR12) domain
102.889	2.75679	0.249925	11.0304	2.72501e-28	4.1139e-27	NC_003283.11	19131612	19133574	-	Y39B6A.10	Uncharacterized protein
68.6232	2.7552	0.280359	9.82739	8.58165e-23	9.9693e-22	NC_003280.10	1733854	1736423	-	ceh-83	C. Elegans Homeobox
15.6209	2.75001	0.550582	4.99474	5.89164e-07	1.99887e-06	NC_003283.11	17076915	17077949	-	T05E12.3	Uncharacterized protein
406.728	2.74216	0.158958	17.2508	1.10323e-66	4.467e-65	NC_003283.11	15444924	15445301	+	T26H5.9	Uncharacterized protein
15.4715	2.74202	0.548473	4.99937	5.7518e-07	1.95421e-06	NC_003279.8	3603343	3604427	+	Y47G6A.31	Uncharacterized protein
269.073	2.73621	0.153643	17.8088	6.03622e-71	2.69241e-69	NC_003284.9	6169774	6173550	+	T25B2.2	Uncharacterized protein
16.4333	2.73285	0.534454	5.11335	3.16495e-07	1.10432e-06	NC_003282.8	12960536	12962120	+	F55G11.7	Uncharacterized protein
139.385	2.73052	0.209536	13.0313	8.12461e-39	1.80472e-37	NC_003284.9	9617247	9619093	+	C11E4.7	Uncharacterized protein
16.7065	2.72932	0.535464	5.09711	3.44878e-07	1.1976e-06	NC_003283.11	15443401	15443776	-	T26H5.10	Uncharacterized protein
2.81728	2.72849	0.879595	3.10198	0.00192228	0.00410122	NC_003282.8	6235977	6237543	-	F58F9.6	Uncharacterized protein
8.09149	2.72614	0.715901	3.80798	0.000140105	0.000354717	NC_003280.10	3464155	3464680	-	C16C8.10	Uncharacterized protein
107.183	2.7223	0.241557	11.2698	1.85033e-29	2.96231e-28	NC_003281.10	2563050	2563958	-	Y54F10AM.11	Uncharacterized protein
146.31	2.71989	0.527131	5.1598	2.47209e-07	8.72055e-07	NC_003283.11	7452946	7454318	-	try-8	TRYpsin-like protease
156.485	2.71589	0.212721	12.7674	2.49347e-37	5.21253e-36	NC_003284.9	6018481	6019933	-	C09B8.4	Uncharacterized protein
188.564	2.71505	0.178744	15.1896	4.14403e-52	1.30435e-50	NC_003280.10	4678026	4679528	+	T05A7.1	Uncharacterized protein
660.782	2.71499	0.297097	9.1384	6.33804e-20	6.20432e-19	NC_003283.11	4375138	4376167	-	F32D1.7	Uncharacterized protein
1249.92	2.71422	0.0907387	29.9124	1.35572e-196	4.03859e-194	NC_003280.10	9341558	9346565	-	F42A8.1	Uncharacterized protein
34.5685	2.71296	0.378649	7.16486	7.78656e-13	4.57646e-12	NC_003283.11	4898217	4900082	-	ugt-10	UDP-GlucuronosylTransferase
92.4811	2.71247	0.243155	11.1553	6.74475e-29	1.04666e-27	NC_003283.11	7379831	7381050	-	C03G6.17	Uncharacterized protein
24.5826	2.69464	0.438048	6.15148	7.67637e-10	3.46757e-09	NC_003283.11	8297822	8299233	-	W02D7.5	Uncharacterized protein
13.138	2.69398	0.637432	4.22631	2.37554e-05	6.70085e-05	NC_003283.11	4429000	4429648	-	Y47D7A.12	Uncharacterized protein
9.28344	2.6904	0.684737	3.92909	8.52668e-05	0.00022316	NC_003284.9	1917469	1919688	+	dot-1.5	Histone-lysine N-methyltransferase%2C H3 lysine-79 specific
20.3462	2.69032	0.512279	5.25167	1.50725e-07	5.43066e-07	NC_003280.10	1645459	1646272	-	ZC204.17	Uncharacterized protein
13.5527	2.6885	0.562608	4.77863	1.76492e-06	5.6533e-06	NC_003280.10	5419274	5420889	+	EEED8.15	Uncharacterized protein
37.0407	2.68836	0.729301	3.68622	0.000227613	0.000559128	NC_003284.9	8595152	8597747	-	F18E9.7	Uncharacterized protein
6.64237	2.68818	0.751494	3.57712	0.000347403	0.000831355	NC_003284.9	13427323	13428842	-	fkh-4	ForKHead transcription factor family
20.9266	2.68528	0.476894	5.63077	1.79409e-08	7.09721e-08	NC_003279.8	10726918	10727329	+	B0205.14	Uncharacterized protein
1939.11	2.68444	0.117863	22.7759	7.94942e-115	7.4085e-113	NC_003280.10	7662809	7663754	-	F18A1.7	Uncharacterized protein
216.445	2.68022	0.174317	15.3755	2.3896e-53	7.74046e-52	NC_003281.10	5107333	5108443	+	dpy-17	DumPY: shorter than wild-type
2.75616	2.67833	0.881143	3.03961	0.00236885	0.00498261	NC_003280.10	2688916	2689179	+	F34D6.8	Uncharacterized protein
1014.78	2.67524	0.13192	20.2792	1.96155e-91	1.20748e-89	NC_003283.11	14991885	14992588	-	T01C3.3	Uncharacterized protein
12.1758	2.67101	0.582531	4.58518	4.53605e-06	1.38641e-05	NC_003284.9	14413711	14415656	-	F23D12.10	Uncharacterized protein
17.2635	2.65944	0.525992	5.05605	4.28037e-07	1.47409e-06	NC_003283.11	16742557	16744808	+	T25E12.6	Uncharacterized protein
7517.77	2.65716	0.108176	24.5633	3.11615e-133	3.68679e-131	NC_003283.11	13737092	13738471	-	irg-5	Infection Response Gene
1520.82	2.65699	0.0847345	31.3566	7.90425e-216	2.80551e-213	NC_003282.8	12967482	12969271	-	F55G11.2	Uncharacterized protein
14895.9	2.6542	0.0947562	28.0108	1.20044e-172	2.44217e-170	NC_003282.8	762453	763664	-	col-103	COLlagen
21.6561	2.65175	0.470931	5.63085	1.79322e-08	7.09546e-08	NC_003284.9	7402175	7403436	+	C10A4.4	Uncharacterized protein
18.452	2.65077	0.534858	4.95602	7.19505e-07	2.41651e-06	NC_003282.8	10589424	10590721	-	C43F9.5	Uncharacterized protein
63.8436	2.64796	0.609661	4.34333	1.40338e-05	4.06372e-05	NC_003283.11	7451721	7452899	+	F25E5.3	Uncharacterized protein
48.403	2.647	0.633951	4.1754	2.97467e-05	8.26645e-05	NC_003280.10	946560	948181	-	fbxc-32	F-box C protein
7.47491	2.64486	0.707641	3.73757	0.000185806	0.000462835	NC_003280.10	5412218	5412607	-	EEED8.18	Uncharacterized protein
149.253	2.64447	0.21682	12.1966	3.24008e-34	6.19851e-33	NC_003284.9	13923072	13926108	-	meg-2	Uncharacterized protein
2.58711	2.64172	0.881843	2.99568	0.00273836	0.00569876	NC_003283.11	18142866	18143455	+	Y37H2A.13	Uncharacterized protein
110.587	2.63961	0.536089	4.92383	8.4867e-07	2.8236e-06	NC_003280.10	2353338	2354338	+	decr-1.1	DiEnoyl-CoA Reductase%2C mitochondria
25.0338	2.63707	0.433694	6.08048	1.19826e-09	5.30647e-09	NC_003281.10	867512	869860	-	T24C4.2	Uncharacterized protein
22.8066	2.63431	0.460383	5.72199	1.05286e-08	4.26926e-08	NC_003283.11	16056086	16057037	-	F14H3.5	Uncharacterized protein
107.808	2.62717	0.229295	11.4576	2.15327e-30	3.553e-29	NC_003282.8	13413676	13415954	-	aptf-2	AP-2 Transcription Factor family
36.2325	2.62107	0.370185	7.08044	1.43693e-12	8.32031e-12	NC_003280.10	3561820	3562565	-	W10G11.3	Uncharacterized protein
60.7428	2.62075	0.29084	9.01096	2.04255e-19	1.9493e-18	NC_003280.10	15124563	15126257	+	Y53F4B.23	Uncharacterized protein
86.1373	2.61982	0.264595	9.90125	4.1112e-23	4.87442e-22	NC_003283.11	9123489	9123809	+	F21C10.11	Uncharacterized protein
21.3453	2.61727	0.469477	5.57485	2.47743e-08	9.67202e-08	NC_003280.10	991700	993095	+	fbxc-42	F-box C protein
590.708	2.61258	0.124495	20.9854	8.92164e-98	6.09962e-96	NC_003282.8	13880156	13881486	+	B0513.4	Uncharacterized protein
2.4974	2.6123	0.882325	2.9607	0.0030694	0.00633396	NC_003280.10	1028987	1033597	+	math-34	MATH (meprin-associated Traf homology) domain containing
3.69319	2.6113	0.838678	3.11359	0.00184826	0.00395493	NC_003280.10	14381772	14383309	+	sdz-26	SKN-1 Dependent Zygotic transcript
3385.79	2.61079	0.197642	13.2097	7.71791e-40	1.78078e-38	NC_003282.8	9739564	9740854	-	gln-6	GLutamiNe synthetase (glutamate-ammonia ligase)
850.459	2.61053	0.125344	20.8269	2.46691e-96	1.63305e-94	NC_003282.8	7003625	7009231	+	cht-3	Chitinase-like protein C25A8.4
92.3269	2.60965	0.304394	8.57327	1.00588e-17	8.6273e-17	NC_003279.8	11156770	11158831	-	clec-99	C-type LECtin
31490.8	2.60817	0.110825	23.5341	1.82769e-122	1.91758e-120	NC_003284.9	12104930	12105985	+	col-181	COLlagen
1301.68	2.60751	0.24005	10.8624	1.74196e-27	2.53572e-26	NC_003279.8	9622622	9624606	+	T05F1.2	Uncharacterized protein
204.134	2.60711	0.169923	15.3429	3.95264e-53	1.27048e-51	NC_003282.8	7376905	7378831	+	T12B3.2	Uncharacterized protein
2636.5	2.60674	0.112736	23.1225	2.74939e-118	2.69796e-116	NC_003280.10	9524181	9525875	+	mex-6	Zinc finger protein mex-6
158.065	2.60176	0.211189	12.3196	7.10722e-35	1.38185e-33	NC_003281.10	12469293	12472385	+	Y49E10.29	Uncharacterized protein
469.224	2.59716	0.132841	19.5509	4.05677e-85	2.28632e-83	NC_003284.9	11994849	11995782	+	C49F5.7	Uncharacterized protein
2.47399	2.59629	0.882807	2.94095	0.00327212	0.00672567	NC_003281.10	1311228	1313122	-	fbxa-20	F-box A protein
2.57108	2.59523	0.883223	2.93836	0.00329949	0.00677608	NC_003282.8	7011135	7011248	+	C25A8.1	Uncharacterized protein
820.803	2.59344	0.113367	22.8766	7.95016e-116	7.49291e-114	NC_003282.8	11402157	11403337	-	memi-3	MEiosis-to-MItosis transition associated
23.2201	2.59165	0.456892	5.67235	1.40849e-08	5.64275e-08	NC_003282.8	6341530	6342231	-	Y73B6BL.288	Uncharacterized protein
72.1127	2.58624	0.317404	8.14809	3.69708e-16	2.83302e-15	NC_003281.10	10055604	10056133	-	T16G12.10	Uncharacterized protein
17.3171	2.5814	0.508173	5.07976	3.77906e-07	1.30685e-06	NC_003283.11	1179629	1181533	+	F25A2.1	Uncharacterized protein
18913.1	2.58029	0.116653	22.1194	2.05607e-108	1.68134e-106	NC_003284.9	13469455	13470376	+	col-184	COLlagen
107.066	2.57936	0.246182	10.4775	1.09652e-25	1.48476e-24	NC_003280.10	6173675	6174422	+	F40H3.2	Uncharacterized protein
104.039	2.57768	0.238519	10.807	3.18866e-27	4.58562e-26	NC_003284.9	11857501	11861894	+	mes-1	Protein mes-1
315.722	2.5703	0.165429	15.5371	1.94514e-54	6.48977e-53	NC_003280.10	3246373	3248118	-	fbxc-50	F-box C protein
2.49568	2.56976	0.883793	2.90765	0.00364151	0.00742636	NC_003284.9	9299259	9300086	+	B0416.2	Uncharacterized protein
5.90239	2.56957	0.757398	3.39263	0.000692258	0.00158477	NC_003281.10	3059612	3059879	-	fipr-29	FIP (Fungus-Induced Protein) Related
2098.81	2.56661	0.114309	22.4533	1.18739e-111	1.04253e-109	NC_003281.10	9759151	9760278	+	rmd-1	Regulator of microtubule dynamics protein 1
24.0499	2.56371	0.448573	5.71527	1.0953e-08	4.4349e-08	NC_003283.11	4417816	4418216	-	Y47D7A.6	Uncharacterized protein
3.66633	2.56305	0.844533	3.03487	0.00240637	0.00505517	NC_003279.8	12085027	12087830	-	Y47H10A.2	Uncharacterized protein
40.3104	2.56079	0.634022	4.03896	5.36878e-05	0.000144315	NC_003280.10	4615677	4616533	-	clec-136	C-type LECtin
439.943	2.56076	0.130575	19.6114	1.23542e-85	7.00996e-84	NC_003279.8	8758318	8758995	-	DY3.8	Uncharacterized protein
9.53386	2.56004	0.667173	3.83715	0.00012447	0.000317834	NC_003280.10	15244930	15251498	-	tig-3	TransformIng Growth factor beta family
51.2911	2.5591	0.330933	7.73301	1.05037e-14	7.19602e-14	NC_003283.11	4635950	4637014	-	F54D11.3	Uncharacterized protein
33.7397	2.55879	0.380182	6.73044	1.69151e-11	8.9071e-11	NC_003283.11	13853898	13854386	-	ttr-21	TransThyretin-Related family domain
209.854	2.55548	0.18692	13.6715	1.50164e-42	3.76696e-41	NC_003280.10	1438510	1439603	+	Y51H7C.3	Uncharacterized protein
3.90134	2.5552	0.854589	2.98997	0.00279001	0.00579469	NC_003283.11	7327228	7327755	+	F10G2.4	Uncharacterized protein
4.21747	2.55386	0.858021	2.97645	0.00291604	0.00603881	NC_003280.10	12888778	12890460	+	F35C5.3	Uncharacterized protein
1146.57	2.54381	0.111725	22.7686	9.38678e-115	8.69946e-113	NC_003279.8	1978052	1983279	+	Y51F10.2	Uncharacterized protein
6.06639	2.54373	0.763389	3.33215	0.000861778	0.00194351	NC_003283.11	17227179	17227961	+	scl-25	SCP-Like extracellular protein
4635.67	2.54163	0.257128	9.88467	4.85169e-23	5.71985e-22	NC_003282.8	11410513	11412845	+	gfat-2	Glutamine-Fructose 6-phosphate AminoTransferase homolog
33.4426	2.54012	0.396245	6.41048	1.45061e-10	7.05512e-10	NC_003279.8	14154962	14155249	-	C37A5.3	Uncharacterized protein
293.687	2.53826	0.143063	17.7423	1.97745e-70	8.77334e-69	NC_003279.8	7405040	7408127	+	C15A11.7	Non-coding transcript of protein-coding gene C15A11.7b
19538.7	2.53752	0.118508	21.4122	1.02829e-101	7.42595e-100	NC_003282.8	1459896	1460786	-	col-106	COLlagen
257.494	2.53721	0.174852	14.5106	1.03792e-47	2.98526e-46	NC_003279.8	347575	348149	+	Y48G1A.2	Uncharacterized protein
1463.27	2.53582	0.0924323	27.4344	1.06689e-165	1.99976e-163	NC_003283.11	14074666	14076646	+	D1086.11	Uncharacterized protein
7901.69	2.53264	0.1004	25.2255	2.10578e-140	2.83295e-138	NC_003282.8	17470669	17471914	-	F11E6.3	Uncharacterized protein
10.15	2.53107	0.624551	4.05262	5.06462e-05	0.000136601	NC_003282.8	11264947	11265877	-	col-127	COLlagen
144.513	2.52735	0.728959	3.46707	0.000526171	0.00122695	NC_003280.10	3127041	3127790	+	ins-31	INSulin related
66.1911	2.52693	0.285791	8.84186	9.41396e-19	8.65731e-18	NC_003282.8	2568614	2572031	+	Y69A2AR.12	Uncharacterized protein
1038.6	2.52243	0.119119	21.1757	1.59845e-99	1.12039e-97	NC_003280.10	10882533	10884440	-	egg-3	EGG sterile (unfertilizable)
130.513	2.51825	0.214647	11.732	8.73438e-32	1.53699e-30	NC_003282.8	3599607	3600036	-	Y37E11B.7	Uncharacterized protein
24.0962	2.5152	0.430232	5.84615	5.03085e-09	2.10443e-08	NC_003281.10	2073009	2076520	-	Y39A3A.4	Uncharacterized protein
71.3665	2.51415	0.267492	9.39897	5.50992e-21	5.71975e-20	NC_003284.9	15923765	15924749	+	F31B9.3	Uncharacterized protein
61.6021	2.51403	0.307673	8.17111	3.05552e-16	2.35764e-15	NC_003280.10	14214409	14216787	+	Y48B6A.10	Uncharacterized protein
4.65358	2.51187	0.804543	3.12211	0.00179559	0.00384617	NC_003279.8	10107805	10109000	-	Y106G6D.1	Uncharacterized protein
124.221	2.50624	0.21388	11.718	1.03098e-31	1.8085e-30	NC_003282.8	4121371	4123020	-	mul-1	Mucin Like Gene
20.7414	2.49984	0.464509	5.38168	7.37938e-08	2.73501e-07	NC_003280.10	3627198	3629034	+	M151.3	Uncharacterized protein
4866.34	2.49836	0.199935	12.4959	7.8642e-36	1.56552e-34	NC_003283.11	13310347	13312245	-	nasp-2	NASP (human Nuclear Autoantigenic Sperm Protein) homolog
6.90632	2.49552	0.724465	3.44464	0.000571825	0.00132599	NC_003280.10	3560878	3561622	-	W10G11.2	Uncharacterized protein
2.35003	2.49493	0.885305	2.81816	0.00482998	0.00964031	NC_003281.10	6240828	6241448	+	T12A2.3	Uncharacterized protein
1159.23	2.49467	0.111845	22.3046	3.3305e-110	2.86389e-108	NC_003283.11	15184709	15185468	+	Y75B12B.1	Uncharacterized protein
17.4471	2.49404	0.498344	5.00465	5.59635e-07	1.90352e-06	NC_003282.8	12895296	12895400	+	K08D8.11	Uncharacterized protein
59.1617	2.49194	0.599261	4.15836	3.20545e-05	8.87524e-05	NC_003282.8	8490221	8490857	+	C28C12.3	Uncharacterized protein
16.5105	2.48908	0.529602	4.6999	2.60283e-06	8.18614e-06	NC_003280.10	1101445	1104484	-	T13B5.9	Uncharacterized protein
110.759	2.48872	0.243861	10.2055	1.8744e-24	2.40343e-23	NC_003282.8	9399698	9401249	+	F56D5.3	Uncharacterized protein
11.2709	2.48399	0.617011	4.02584	5.67717e-05	0.000151895	NC_003282.8	11417581	11421796	-	F22B3.7	Uncharacterized protein
7740.15	2.48355	0.109726	22.6341	2.00134e-113	1.82439e-111	NC_003282.8	1720877	1722934	+	K08D12.6	Uncharacterized protein
62.4762	2.48319	0.645401	3.84752	0.000119319	0.000305399	NC_003282.8	14203486	14205162	+	F02H6.3	Uncharacterized protein
1756.1	2.48286	0.490716	5.05966	4.2e-07	1.44791e-06	NC_003279.8	7403341	7404352	-	col-62	COLlagen
2.38946	2.48124	0.885914	2.80076	0.00509817	0.0101392	NC_003283.11	19729038	19729590	+	Y116F11A.3	Uncharacterized protein
2.70071	2.4812	0.886622	2.79849	0.00513422	0.010206	NC_003283.11	18351034	18352636	+	C08E8.11	Uncharacterized protein
3.38243	2.48006	0.846792	2.92877	0.00340309	0.00696911	NC_003283.11	16032471	16033005	-	T10C6.16	Uncharacterized protein
4.46635	2.47849	0.802837	3.08717	0.00202075	0.00429703	NC_003281.10	6577893	6578584	-	F27B3.6	Uncharacterized protein
4.59769	2.47786	0.806252	3.0733	0.00211704	0.00448976	NC_003280.10	1059713	1060748	-	btb-10	BTB (Broad/complex/Tramtrack/Bric a brac) domain protein
8.02275	2.4739	0.701203	3.52807	0.000418594	0.000989091	NC_003280.10	2131085	2132261	+	sdz-28	SKN-1 Dependent Zygotic transcript
943.069	2.4733	0.123584	20.013	4.24149e-89	2.51803e-87	NC_003280.10	4471401	4473333	+	W06B4.1	Uncharacterized protein
19.4633	2.4724	0.480157	5.14915	2.61674e-07	9.21715e-07	NC_003282.8	4336834	4341264	+	oac-51	O-ACyltransferase homolog
1177.6	2.46948	0.0923049	26.7535	1.12278e-157	1.89193e-155	NC_003282.8	12921320	12923210	+	C32H11.4	Uncharacterized protein
12.0669	2.46851	0.601347	4.10497	4.04371e-05	0.00011064	NC_003280.10	3411425	3414469	-	F18A12.7	Uncharacterized protein
149.833	2.46824	0.199395	12.3787	3.40956e-35	6.6837e-34	NC_003284.9	6844769	6845900	+	C53B7.3	Uncharacterized protein
3.48126	2.46724	0.851597	2.8972	0.00376514	0.00765509	NC_003284.9	10888506	10889028	+	F47B10.6	Uncharacterized protein
12.2335	2.46357	0.600463	4.10278	4.08219e-05	0.000111656	NC_003282.8	17162097	17162615	-	skr-13	SKp1 Related (ubiquitin ligase complex component)
2253.55	2.46046	0.117536	20.9337	2.64178e-97	1.78421e-95	NC_003282.8	6421608	6423309	+	puf-11	PUF (Pumilio/FBF) domain-containing
2.2655	2.46042	0.885929	2.77722	0.00548254	0.0108403	NC_003280.10	3629295	3630860	+	M151.9	Uncharacterized protein
3.43207	2.45558	0.852317	2.88106	0.00396343	0.00802889	NC_003283.11	19510780	19512164	-	Y43F8B.19	Uncharacterized protein
5554.51	2.45401	0.252689	9.71158	2.69137e-22	3.04596e-21	NC_003282.8	5470029	5473088	+	rme-2	Receptor Mediated Endocytosis
67.3666	2.45276	0.617389	3.97279	7.10359e-05	0.000187474	NC_003283.11	9534944	9536358	+	tag-329	Uncharacterized protein
28.6458	2.45133	0.471838	5.19527	2.04427e-07	7.27289e-07	NC_003280.10	8608001	8608786	+	F28C6.10	Uncharacterized protein
468.327	2.4506	0.12468	19.6551	5.22902e-86	2.97715e-84	NC_003281.10	9434074	9435006	+	cpar-1	Histone H3-like centromeric protein cpar-1
3194.67	2.44899	0.195585	12.5213	5.70656e-36	1.14419e-34	NC_003282.8	13510518	13512145	-	puf-3	PUF (Pumilio/FBF) domain-containing
5422.83	2.44803	0.0969487	25.2507	1.11144e-140	1.50741e-138	NC_003282.8	12940175	12941352	-	dod-24	Downstream Of DAF-16 (regulated by DAF-16)
11851.6	2.44771	0.325665	7.51603	5.6465e-14	3.64814e-13	NC_003282.8	11372994	11377369	+	cbd-1	Chitin-Binding Domain protein
4.47417	2.44491	0.808997	3.02214	0.00250992	0.0052555	NC_003281.10	8590833	8590982	-	fipr-16	Fungus-induced-related protein 16
61.9756	2.43665	0.601656	4.0499	5.12386e-05	0.000138065	NC_003279.8	11148983	11150261	+	clec-95	C-type LECtin
8.54033	2.436	0.659252	3.6951	0.000219798	0.000541287	NC_003282.8	13867074	13867418	+	B0513.90	Uncharacterized protein
117.875	2.43587	0.211822	11.4996	1.3249e-30	2.20799e-29	NC_003282.8	12965451	12967243	+	dod-22	Downstream Of DAF-16 (regulated by DAF-16)
188.007	2.43223	0.205402	11.8413	2.38709e-32	4.28649e-31	NC_003280.10	12627207	12627477	+	nspe-7	Nematode Specific Peptide family%2C group E
6.31069	2.42828	0.718957	3.37751	0.000731464	0.00166789	NC_003283.11	15447640	15448138	-	T26H5.4	Uncharacterized protein
6.55155	2.42271	0.730259	3.31761	0.000907914	0.00203984	NC_003282.8	4114468	4114626	-	F49F1.15	Uncharacterized protein
18.7737	2.42197	0.474853	5.10047	3.38819e-07	1.17778e-06	NC_003280.10	3778586	3779555	-	T24E12.11	Uncharacterized protein
2042.92	2.41881	0.115792	20.8893	6.70636e-97	4.49299e-95	NC_003282.8	9587269	9588774	-	trcs-1	TRansport of membrane to Cell Surface
40.6152	2.4168	0.425301	5.68256	1.32694e-08	5.32373e-08	NC_003280.10	3462610	3463194	-	C16C8.9	Uncharacterized protein
1326.41	2.41655	0.113582	21.2759	1.89858e-100	1.33638e-98	NC_003282.8	12973659	12975563	+	F55G11.4	Uncharacterized protein
6.37072	2.41612	0.724611	3.33437	0.000854917	0.00192882	NC_003279.8	12655449	12655970	-	T26E3.7	Uncharacterized protein
4.30188	2.41578	0.806606	2.995	0.00274448	0.00571079	NC_003280.10	14501750	14502543	+	K10H10.5	Uncharacterized protein
3.30983	2.41134	0.853948	2.82376	0.00474643	0.00948604	NC_003279.8	10836986	10838877	+	C35E7.3	Uncharacterized protein
15.8462	2.41125	0.553239	4.35843	1.31001e-05	3.8046e-05	NC_003283.11	18640337	18648349	+	egas-1	EGF plus ASC domain ion channel
103.584	2.4062	0.627963	3.83176	0.000127231	0.000324339	NC_003283.11	8318458	8322803	+	clec-219	C-type LECtin
192.911	2.40077	0.198036	12.1228	7.99318e-34	1.51353e-32	NC_003280.10	35301	37302	-	F23F1.6	Uncharacterized protein
143.988	2.40044	0.199558	12.0288	2.50799e-33	4.67468e-32	NC_003282.8	3940259	3941702	-	clec-174	C-type LECtin
7.87603	2.39701	0.722198	3.31904	0.000903268	0.00202992	NC_003280.10	5410483	5411109	+	EEED8.4	Putative RNA-binding protein EEED8.4
33.8782	2.39436	0.379736	6.30531	2.87609e-10	1.35764e-09	NC_003279.8	12859499	12861197	+	clec-104	C-type LECtin
9.23129	2.39331	0.640727	3.73531	0.000187487	0.000466814	NC_003282.8	667398	668556	+	K11H12.6	Uncharacterized protein
64.1341	2.38815	0.277352	8.61055	7.27134e-18	6.32103e-17	NC_003279.8	12430058	12431452	-	clec-17	C-type LECtin
566.201	2.38773	0.311731	7.65958	1.86537e-14	1.25173e-13	NC_003283.11	20690776	20691684	-	F53F8.4	Uncharacterized protein
672.37	2.38658	0.135616	17.5982	2.54434e-69	1.09676e-67	NC_003283.11	8356098	8357847	+	mom-2	Protein mom-2
132.061	2.38124	0.464439	5.12712	2.94212e-07	1.03088e-06	NC_003280.10	2824414	2824911	+	K12H6.9	Uncharacterized protein
37990.6	2.37996	0.108004	22.0359	1.30468e-107	1.05143e-105	NC_003282.8	9563388	9564396	+	col-122	COLlagen
4.09054	2.37538	0.809247	2.9353	0.00333228	0.0068367	NC_003284.9	12296181	12296644	-	W06D11.2	Uncharacterized protein
2.11641	2.37488	0.887171	2.67692	0.00743026	0.014333	NC_003280.10	2816976	2819123	+	set-13	SET (trithorax/polycomb) domain containing
53.9249	2.37461	0.313264	7.58019	3.4504e-14	2.26434e-13	NC_003284.9	14864404	14865844	-	C27C12.3	Uncharacterized protein
4.2549	2.37352	0.810713	2.92769	0.00341486	0.00698977	NC_003280.10	1694854	1695261	-	F58E1.13	Uncharacterized protein
56.293	2.37314	0.303588	7.81697	5.41083e-15	3.78463e-14	NC_003280.10	14852439	14853501	+	R05H10.1	Uncharacterized protein
75.288	2.37127	0.25416	9.32984	1.06032e-20	1.07987e-19	NC_003284.9	11102684	11105460	-	W02H3.1	Uncharacterized protein
2.28546	2.3694	0.887544	2.66961	0.00759395	0.0146217	NC_003282.8	8347423	8347728	+	F17E9.15	Uncharacterized protein
4.24653	2.36606	0.820393	2.88405	0.00392594	0.00795875	NC_003282.8	9649043	9650490	+	srm-3	Serpentine Receptor%2C class M
16.5082	2.3647	0.523244	4.51931	6.20429e-06	1.86587e-05	NC_003282.8	2565841	2568367	-	Y69A2AR.25	Uncharacterized protein
264.555	2.36401	0.360897	6.55037	5.73954e-11	2.88655e-10	NC_003284.9	14664333	14671300	+	C26G2.2	Uncharacterized protein
2151.3	2.35848	0.254078	9.28252	1.65517e-20	1.66636e-19	NC_003279.8	7555001	7559456	+	chs-1	CHitin Synthase
3.13969	2.35537	0.855636	2.75276	0.00590944	0.0116019	NC_003284.9	391636	394782	-	R04A9.7	Uncharacterized protein
357.457	2.34892	0.161974	14.5018	1.1793e-47	3.37446e-46	NC_003284.9	11849460	11850124	-	F54F7.3	Uncharacterized protein
13507.3	2.34647	0.354044	6.62762	3.41146e-11	1.75e-10	NC_003283.11	9632322	9633326	-	col-147	COLlagen
953.152	2.34427	0.126699	18.5027	1.96545e-76	9.67186e-75	NC_003282.8	5486748	5489972	+	puf-7	Pumilio domain-containing protein 7
26.15	2.34048	0.448777	5.21524	1.83584e-07	6.55512e-07	NC_003282.8	13047197	13048223	+	scl-9	SCP-Like extracellular protein
19119.8	2.33868	0.380972	6.13873	8.31837e-10	3.74136e-09	NC_003284.9	7727901	7732943	+	vit-1	Vitellogenin-1
5.04278	2.33693	0.768166	3.04222	0.00234837	0.00494203	NC_003280.10	1732276	1733198	+	ceh-82	C. Elegans Homeobox
2.14154	2.33676	0.887746	2.63223	0.00848253	0.0161951	NC_003283.11	11390656	11390890	+	K03B8.14	Uncharacterized protein
2.06268	2.33494	0.887571	2.6307	0.00852084	0.0162544	NC_003279.8	14090746	14096341	-	fbxb-100	F-box B protein
5.03404	2.33244	0.775203	3.00881	0.00262274	0.0054759	NC_003283.11	13193995	13195648	-	F57B1.1	Uncharacterized protein
277.211	2.33046	0.151411	15.3917	1.86184e-53	6.05444e-52	NC_003283.11	3800866	3803444	-	cyp-33C8	CYtochrome P450 family
91.5134	2.33044	0.503397	4.62943	3.66677e-06	1.13402e-05	NC_003283.11	16418433	16419821	-	F26D2.16	Uncharacterized protein
115.534	2.33035	0.212401	10.9715	5.2405e-28	7.81251e-27	NC_003280.10	9431441	9433625	-	kin-15	Receptor-like tyrosine-protein kinase kin-15
2.07525	2.33008	0.887654	2.62499	0.00866521	0.0165053	NC_003282.8	13111520	13113082	-	best-2	Bestrophin homolog 2
6.11138	2.3259	0.736378	3.15857	0.00158547	0.00343045	NC_003282.8	8596077	8596943	+	clec-181	C-type LECtin
2.02671	2.32538	0.88764	2.61974	0.00879974	0.0167359	NC_003283.11	12241430	12241912	+	ttr-22	TransThyretin-Related family domain
3.14989	2.32433	0.859597	2.70398	0.00685144	0.0133088	NC_003282.8	4115576	4115734	-	F49F1.4	Uncharacterized protein
702.07	2.32414	0.120334	19.314	4.0926e-83	2.22387e-81	NC_003279.8	9416900	9418873	-	marc-3	MARCH (Membrane-Associated Ring finger (C3HC4)) homolog
17.3571	2.3224	0.539113	4.30781	1.64876e-05	4.73158e-05	NC_003283.11	17377443	17379177	+	fbxb-7	F-box B protein
11.6975	2.32151	0.574764	4.03907	5.3663e-05	0.000144272	NC_003284.9	12318240	12320700	-	ceh-40	Homeobox protein ceh-40
12.0201	2.32085	0.603333	3.84672	0.000119711	0.000306245	NC_003284.9	10782996	10783907	-	clc-4	CLaudin-like in Caenorhabditis
770.206	2.31812	0.124445	18.6277	1.91435e-77	9.53289e-76	NC_003279.8	6564868	6565850	-	mei-2	Meiotic spindle formation protein 2
17.4438	2.31785	0.549312	4.21955	2.44795e-05	6.88181e-05	NC_003280.10	3459619	3460314	-	C16C8.7	Uncharacterized protein
6549.14	2.31774	0.0915858	25.3068	2.68871e-141	3.73776e-139	NC_003283.11	3772189	3774434	+	R08E5.3	Uncharacterized protein
17.1582	2.31579	0.546179	4.23998	2.23543e-05	6.32595e-05	NC_003284.9	14076316	14078674	-	C33G3.5	Uncharacterized protein
58.344	2.31282	0.310052	7.45945	8.68851e-14	5.53213e-13	NC_003280.10	4305359	4306950	-	Y52E8A.3	Uncharacterized protein
2.10556	2.31235	0.887954	2.60414	0.00921062	0.0174604	NC_003282.8	4860395	4861406	-	Y17G9A.4	Uncharacterized protein
2.05184	2.30961	0.887857	2.60133	0.00928622	0.0175897	NC_003283.11	1585722	1586028	+	F16B4.7	Uncharacterized protein
188.039	2.30864	0.191037	12.0848	1.27072e-33	2.38987e-32	NC_003284.9	5996169	5997886	+	inx-3	Innexin-3
4.2167	2.30361	0.824832	2.79283	0.00522494	0.0103654	NC_003283.11	20204568	20206180	-	fbxb-59	F-box B protein
547.087	2.30245	0.134321	17.1415	7.28007e-66	2.92641e-64	NC_003279.8	11032342	11033954	+	Y52B11A.8	Phospholipase A2-like protein Y52B11A.8
19.8113	2.29749	0.504978	4.54968	5.37272e-06	1.62871e-05	NC_003283.11	15605730	15610380	-	fbxa-153	F-box A protein
11.7142	2.29581	0.577195	3.97753	6.96348e-05	0.000183834	NC_003282.8	15124980	15126108	-	clec-190	C-type LECtin
275.462	2.29569	0.166272	13.8068	2.3184e-43	5.95008e-42	NC_003283.11	4836037	4839919	-	nas-9	Zinc metalloproteinase nas-9
10.8064	2.29538	0.621242	3.69482	0.000220044	0.000541812	NC_003283.11	18180001	18181289	+	C31G12.1	Uncharacterized protein
7.76875	2.29416	0.680455	3.37152	0.000747558	0.0017018	NC_003281.10	11804582	11806779	-	C18D11.7	Uncharacterized protein
73.0679	2.29286	0.582499	3.93625	8.27658e-05	0.00021704	NC_003280.10	2823757	2824180	-	K12H6.4	Uncharacterized protein
34.7428	2.29166	0.364304	6.29052	3.16405e-10	1.48683e-09	NC_003281.10	11007459	11007602	-	fipr-17	FIP (Fungus-Induced Protein) Related
5.25241	2.28769	0.792185	2.88782	0.00387924	0.0078691	NC_003283.11	19395055	19396478	+	C25F9.8	Uncharacterized protein
1029.25	2.28582	0.113963	20.0576	1.73397e-89	1.03307e-87	NC_003282.8	10986002	10987129	+	cyb-2.1	CYclin B
3362.97	2.28346	0.223664	10.2093	1.80097e-24	2.31283e-23	NC_003283.11	6783653	6784902	-	spn-4	Uncharacterized protein
7.60126	2.2824	0.666812	3.42286	0.000619666	0.00142712	NC_003282.8	14106586	14107659	+	ins-34	INSulin related
50.0988	2.27239	0.31305	7.25887	3.90334e-13	2.35074e-12	NC_003279.8	10514194	10514364	+	F59C6.16	Uncharacterized protein
3.82379	2.26739	0.81571	2.77965	0.00544179	0.0107674	NC_003283.11	6279005	6280146	+	fil-2	Fasting Induced Lipase
2659.88	2.26565	0.0878034	25.8037	8.06749e-147	1.18054e-144	NC_003284.9	11647483	11648082	+	T04F8.8	Uncharacterized protein
662.292	2.26405	0.127963	17.693	4.75013e-70	2.07439e-68	NC_003279.8	7699686	7700874	+	gna-2	Glucosamine phosphate N-Acetyl transferase
11.7413	2.26318	0.606825	3.72954	0.000191832	0.000477063	NC_003282.8	14193526	14195960	+	K01G12.3	Uncharacterized protein
9.0055	2.26157	0.673244	3.35922	0.000781632	0.00177452	NC_003281.10	181561	182981	+	F40G9.15	Uncharacterized protein
505.281	2.25801	0.127456	17.716	3.15485e-70	1.39231e-68	NC_003283.11	4373926	4374846	-	neg-1	Negative Effect on Gut development
7.56312	2.25495	0.677057	3.33052	0.000866843	0.00195362	NC_003282.8	10140421	10141513	-	gst-2	Glutathione S-transferase 2
12.279	2.25354	0.566671	3.9768	6.98481e-05	0.000184368	NC_003283.11	9798926	9799163	-	F46B6.13	Uncharacterized protein
219.366	2.25323	0.154681	14.567	4.5564e-48	1.31962e-46	NC_003281.10	954329	954621	-	T12B5.15	Uncharacterized protein
12.3816	2.25062	0.5698	3.94985	7.82016e-05	0.000205378	NC_003284.9	17109420	17110625	-	K09E3.5	Uncharacterized protein
[truncated: 15,691 more rows]

## Sheet: Extended Data Table 3
Ex. Table 3: list of genes knocked down to find signalling molecule in muscle-to-glia stress signalling
RNAi screen of candidates involved in muscle-to-glia UPRmt signalling
Gene	Description	adj p value	Notes
acy-1	Adenylyl CYclase; mutant attenuates intestinal UPRmt activation	0.4733
age-1	AGEing alteration; Predicted to enable 1-phosphatidylinositol-3-kinase activity and 1-phosphatidylinositol-4-phosphate 3-kinase activity	>0.9999
ckr-1	CholecystoKinin Receptor homolog; Predicted to enable neuropeptide receptor activity	0.3157
ckr-2	CholecystoKinin Receptor homolog; Involved in determination of adult lifespan and neuropeptide signaling pathway	0.9992
daf-16	abnormal DAuer Formation; response to sarvation, regulation of dauer larval development	0.0667
daf-18	abnormal DAuer Formation; Enables protein tyrosine phosphatase activity. Involved in determination of adult lifespan	0.2692
daf-28	abnormal DAuer Formation; Predicted to enable insulin receptor binding activity	0.818
egl-10	EGg Laying defective; Predicted to enable GTPase activator activity. Involved in dopamine receptor signaling pathway	0.4306
egl-20	EGg Laying defective; Enables receptor tyrosine kinase binding activity	0.4039
egl-4	EGg Laying defective; Enables cGMP-dependent protein kinase activity	0.992
flp-1	FMRF-Like Peptide; Enables neuropeptide receptor binding activity. Involved in mechanosensory behavior	>0.9999
flp-13	FMRF-Like Peptide; Enables neuropeptide receptor binding activity	0.967
flp-17	FMRF-Like Peptide; Involved in negative regulation of egg-laying behavior	0.864
flp-21	FMRF-Like Peptide; Enables neuropeptide Y receptor binding activity	0.1623
flp-24	FMRF-Like Peptide; Predicted to be involved in neuropeptide signaling pathway	>0.9999
flp-26	FMRF-Like Peptide; Predicted to be involved in neuropeptide signaling pathway	0.9998
flp-27	FMRF-Like Peptide; Predicted to be involved in neuropeptide signaling pathway	0.2776
flp-3	FMRF-Like Peptide; Involved in negative regulation of action potential; neuropeptide signaling pathway	>0.9999
flp-9	FMRF-Like Peptide; Enables neuropeptide receptor binding activity. Involved in action potential; locomotory behavior	0.9956
gnrr-5	human GoNadotropin-Releasing hormone Receptor (GnRHR) related; Predicted to enable G protein-coupled peptide receptor activity	0.8214
hsf-1	Heat Shock Factor; Enables several functions, including calmodulin binding activity	0.3391
ins-11	INSulin related; Involved in innate immune response	0.0246	Not reproducible with mutant allele
ins-17	INSulin related; dauer larval development	0.9975
ins-18	INSulin related; negative regulation of insulin receptor signaling pathway	0.9999
ins-27	INSulin related; Predicted to enable hormone activity	0.9853
ins-28	INSulin related; Predicted to enable hormone activity	0.9054
ins-29	INSulin related; Predicted to enable hormone activity	0.989
ins-30	INSulin related; Predicted to enable hormone activity	0.9665
ins-35	INSulin related; Predicted to enable insulin receptor binding activity	0.9985
ins-5	INSulin related; Predicted to enable hormone activity	0.1148
ins-6	INSulin related; Enables insulin receptor binding activity	0.4984
ins-9	INSulin related; Predicted to enable hormone activity; Predicted to enable hormone activity. Predicted to be involved in signal transduction	>0.9999
jmjd-1.2a	jumonji domain demethylase, potentially expressed in glia	0.0662
mig-17	abnormal cell MIGration; Enables metallopeptidase activity, secreted from muscle cells	0.2369
nlp-10	Neuropeptide-Like Protein; Predicted to be involved in neuropeptide signaling pathway	0.1421
nlp-11	Neuropeptide-Like Protein; Predicted to be involved in neuropeptide signaling pathway	0.5492
nlp-12	Neuropeptide-Like Protein; Enables cholecystokinin receptor binding activity	>0.9999
nlp-14	Neuropeptide-Like Protein; Predicted to enable neuropeptide hormone activity	0.7731
nlp-16	Neuropeptide-Like Protein; Expressed in head neurons	0.7261
nlp-18	Neuropeptide-Like Protein; Predicted to be involved in neuropeptide signaling pathway	0.9488
nlp-19	Neuropeptide-Like Protein; Predicted to be involved in neuropeptide signaling pathway. Expressed in head neurons	0.9459
nlp-20	Neuropeptide-Like Protein; Predicted to be involved in neuropeptide signaling pathway	0.7215
nlp-25	Neuropeptide-Like Protein; Predicted to be involved in neuropeptide signaling pathway	0.2348
nlp-26	(Neuropeptide-Like Protein; Predicted to be involved in neuropeptide signaling pathway	>0.9999
nlp-28	Neuropeptide-Like Protein; Acts upstream of or within IRE1-mediated unfolded protein response	0.987
nlp-3	Neuropeptide-Like Protein; Predicted to be involved in neuropeptide signaling pathway	0.9332
nlp-30	Neuropeptide-Like Protein; Predicted to be involved in neuropeptide signaling pathway	0.9662
nlp-31	Neuropeptide-Like Protein; Enables double-stranded DNA binding activity	0.9678
nlp-33	Neuropeptide-Like Protein; Involved in defense response to fungus and innate immune response	0.9434
nlp-38	Neuropeptide-Like Protein; Predicted to be involved in chemotaxis and neuropeptide signaling pathway	0.7155
nlp-45	Neuropeptide-Like Protein; Predicted to be involved in neuropeptide signaling pathway	0.9707
nlp-51	Neuropeptide-Like Protein; Predicted to be involved in neuropeptide signaling pathway	0.9999
nlp-52	Neuropeptide-Like Protein; Predicted to be involved in neuropeptide signaling pathway	0.0114
nlp-55	Neuropeptide-Like Protein; Predicted to be involved in neuropeptide signaling pathway	0.8421
nlp-67	Neuropeptide-Like Protein; Predicted to be involved in neuropeptide signaling pathway	0.9894
nlp-8	Neuropeptide-Like Protein; Involved in sleep	0.2345
npr-1	NeuroPeptide Receptor family; Expressed in excretory system; neurons; pharyngeal muscle cell	0.996
npr-27	NeuroPeptide Receptor family; Predicted to enable G protein-coupled receptor activity	0.9994
npr-34	NeuroPeptide Receptor family; Predicted to enable G protein-coupled receptor activity	0.3161
npr-7	NeuroPeptide Receptor family; Predicted to enable neuropeptide binding activity and neuropeptide receptor activity	0.9997
pdf-2	PDF (arthropod Pigment Dispersing Factor) homolog; Involved in several processes, including adenylate cyclase-activating G protein-coupled receptor signaling pathway	>0.9999
pmk-1	P38 Map Kinase family; Enables MAP kinase activity; Enables MAP kinase activity and RNA polymerase II-specific DNA-binding transcription factor binding activity	0.5776
pmk-2	P38 Map Kinase family; Enables MAP kinase activity	0.8453
sbt-1	Seven B Two (mammalian 7BT prohormone convertase chaperone) homolog; Enables peptidase activator activity and peptidase inhibitor activity. Involved in regulation of muscle contraction	>0.9999
snap-29	SNAP (Soluble NSF Attachment Protein) homolog; Predicted to enable SNAP receptor activity and syntaxin binding activity. Involved in intracellular protein transmembrane transport	0.1331
srz-75	Serpentine Receptor, couples with Gαq signaling in a pair of chemosensory ADL neurons to drive the UPRmt (Liu et al., 2022)	0.2225
tkr-2	TachyKinin Receptor family; Predicted to enable neuropeptide receptor activity	0.4299
unc-31	UNCoordinated; calcium dependend exocytosis of dense core vesicles	0.0002
unc-64	UNCoordinated; Enables protein-folding chaperone binding activity	0.9755
xbp-1	X-box Binding Protein homolog; DNA binding activity; expressed in glia, regulates UPR ER	0.5325

## Sheet: Extended Data Table 4
Ex. Table 4: C. elegans strains used for this study
Strain Name	Genotype	Source
N2 Bristol	wild type	Caenorhabditis Elegans Center
	polg-1(srh1)/mnC1 [dpy-10(e128) unc-52(e444) nIs190(myo-2::GFP) let-?] II	Haroon et al, 2018
CL2070	dvIs70[hsp-16.2p::GFP + rol-6(su1006)]	Caenorhabditis Elegans Center
QC115	atfs-1(et15)	Rauthan et al., 2013
	atfs-1(cmh15) V	Deng et al, 2019
TM4525	atfs-1(tm4525)	National BioResource Project (NBRP) - Japan
TM4919	atfs-1(tm4919)/nT1 [qIs51]	National BioResource Project (NBRP) - Japan
SJ4005	zcIs4 [hsp-4p::gfp] V	Caenorhabditis Elegans Center
SJ4100	zcIs13 [hsp-6p::GFP] V	Caenorhabditis Elegans Center
SJZ540	uaDf5/+	This study
mpt1	mpt-1/+ (also called mptDf1/+)	Gitschlag at al, 2017
MT12993	mir-71(n4115) I.	Caenorhabditis Elegans Center
SJZ732	miR-71(n4115) I ; foxsi1 [myo-3p::MTS::Pst1::mkate2::DD::SL2::His58::GFP+unc-119(+)unc119(ed3)]] III	This study
SJZ1121	foxsi176 [his-72p::mCherry::2xNLS::dve-1 3'UTR] IV; miR-71 (n4115) I	This study
SJZ8	foxsi1 [myo-3p::MTS::Pst1::mKate2::DD::SL2::his-58::GFP + unc-119(+)] unc-119(ed3) III	This study
SJZ1360	foxSi212 [myo-3p::miR-71] IV	This study
SJZ1378	foxSi215 [miR-71p::miR-71] IV	This study
SJZ1086	foxsi176 [his-72p::mCherry::2xNLS::dve-1 3'UTR] IV	This study
SJZ1122	foxsi185 [his-72p::mCherry::2xNLS::dve-1 3'UTR**] IV	This study
SJZ41	foxsi1 [myo-3p::MTS::Pst1::mKate2::DD::SL2::his-58::GFP + unc-119(+)]; atfs-1(tm4525) V	This study
SJZ86	zcIs13 [hsp-6::GFP] V; foxEx10[myo-3pr::MTS::PstI::mKate2::DD+Odr-1pr::DsRed (10ng/ul +50ng/ul)]	This study
SJZ87	zcIs9 [hsp-60::GFP + lin-15(+)] V; foxEx10[myo-3pr::MTS::PstI::mKate2::DD+Odr-1pr::DsRed (10ng/ul +50ng/ul)]	This study
SJZ21	foxSi1 [myo-3pr::MTS::PstI::mKate2::DD::SL2::his58::GFP] III; atfs-1 (tm4525) V	This study
SJZ344	foxSi74 [myo-3p::∆MTS2-34ATFS-1::Cerulean] I; foxSi1 [myo-3p::MTS::PstI::mKate2::DD::SL2::His58::GFP]III; atfs-1(tm4525) V	This study
SJZ1114	foxSi74 [myo-3p::∆MTS2-34ATFS-1::Cerulean] I; foxSi1 [myo-3p::MTS::PstI::mKate2::DD::SL2::His58::GFP]III; atfs-1(tm4525) V; nIs286 [mir-71(+) + sur-5::GFP] X	This study
SJZ1288	miR-71(n4115) I; ZcIs39[dve-1p::dve-1::GFP] II; foxEx308 [myo-3p::mtPstI::mKate2::tbb-2 3'UTR + odr-1p::DsRed]	This study
SJZ546	nIs286 [mir-71(+) + sur-5::GFP] X; foxsi1[myo-3p::MTS::Pst1::mKate2::DD::SL2::his-58::GFP + unc-119(+)] unc-119(ed3) III	This study
SJZ1377	foxSi214 [rgef-1p::miR-71] IV	This study
SJZ1361	foxSi213 [ges-1p::miR-71] IV	This study
SJZ1098	foxEx285 [myo3p::MTS::Pst1::mkate2::tbb2 3'UTR]; daf-16(mu86) I; muIs61 [(pKL78) daf-16::GFP+rol-6 (su1006)]	This study
SJZ1076	foxEx282 [myo3p::MTS::Pst1::mkate2::tbb2 3'UTR]; OpIS206 [hif-1p::hif-1::GFP::hif-1 3'UTR]	This study
SJZ165	foxEx44 [ATFS-1p::atfs-1::GFP + odr-1p::DsRed (2ng/ul+50ng/ul)]; foxSi19 [myo-3p::PstI::mKate2::DD::3'UTR] III	This study
CF1038	daf-16(mu86) I	Caenorhabditis Elegans Center
ZG596	hif-1(ia7) V	Zhang et al., 2009
SJZ1094	atfs-1(tm4525) V; daf-16(mu86) I	This study
SJZ1237	ZcIs39 [dve-1p::dve-1::GFP]; foxEx305 [myo-3p::mtPstI::tbb-2 3'UTR]	This study
SJ4197	ZcIs39 [dve-1p::dve-1::GFP] II	This study
SJZ1362	foxEx321 [mir-228p::mkate2::tbb2-3'UTR]; foxsi14 [myo-3p::MTS::Pst1::mkate2::tbb-2 3'UTR]III; zcIs39 [dve-1p::dve-1::GFP] II	This study
SJZ1288	miR-71(n4115) I; ZcIs39 [dve-1p::dve-1::GFP] II; foxEx308 [myo-3p::mtPstI::mKate2::tbb-2 3'UTR + odr-1p::DsRed]	This study
SJZ1808	ZcIs39 [dve-1p::dve-1::GFP::unc-54 3'UTR]; miR-71 (n4115)	This study
SJZ1426	foxsi212 [myo-3p::miR-71] IV; zcIs39 [dve-1::dve-1::GFP]; foxEx308 [myo-3p::mtPstI::mkate2::tbb-2 3'UTR]	This study
SJZ1407	foxSi215 [miR-71p::miR-71] IV; ZcIs39 [dve-1p::dve-1::GFP]; foxEx308 [myo-3p::mtPstI::mKate2::tbb-2 3'UTR + odr-1p::DsRed]	This study
SJZ1062	foxsi161 [his-72p::mCherry::2xNLS::tbb-2 3'UTR] IV	This study
SJZ1084	foxsi174 [his-72p::mCherry::2xNLS::atg-2 3'UTR] IV	This study
SJZ1085	foxsi175 [his-72p::mCherry::2xNLS::dct-1 3'UTR] IV	This study
SJZ1117	foxsi183 [his-72p::mCherry::2xNLS::daf-2 3'UTR] IV	This study
SJZ1118	foxsi184 [his-72p::mCherry::2xNLS::hsp-6 3'UTR] IV	This study
SJZ1086	foxsi176 [his-72p::mCherry::2xNLS::dve-1 3'UTR] IV	This study
SJZ1121	foxsi176 [his-72p::mCherry::2xNLS::dve-1 3'UTR] IV; miR-71 (n4115) I	This study
SJZ1575	foxsi230 [myo-3p::miR-71**] IV; zcIs39 [dve-1::dve-1::GFP]; foxEx308 [myo-3p::mtPstI::mkate2::tbb-2 3'UTR]	This study
SJZ1426	foxsi212 [myo-3p::miR-71] IV; zcIs39 [dve-1::dve-1::GFP]; foxEx308 [myo-3p::mtPstI::mkate2::tbb-2 3'UTR]	This study
SJZ1788	foxEx308 [myo-3p::mtPstI::mKate2::tbb-2 3'UTR + odr-1p::DsRed] ; ZcIs39 [dve-1p::dve-1::GFP::unc-54 3'UTR]; syb3514 [dve-1 3'UTR**]; foxSi215 [miR-71p::miR-71] IV	This study
SJZ1407	foxSi215 [miR-71p::miR-71] IV; ZcIs39 [dve-1p::dve-1::GFP]; foxEx308 [myo-3p::mtPstI::mKate2::tbb-2 3'UTR + odr-1p::DsRed]	This study

## Sheet: Extended Data Table 5
Ex. Table 5: plasmids used for this study
Plasmid Name	Description	Source
psZ182	myo-3p::miR-71::tbb2 3' UTR	This study
psZ183	myo-3p::miR-35-41::tbb2 3' UTR	This study
psZ190	myo-3p::miR-246::tbb2 3' UTR	This study
psZ191	ges-1p::miR-71::tbb2 3'UTR	This study
psZ192	rgef-1p::miR-71::tbb2 3"UTR	This study
psZ199	eft-3p::miR-71::tbb2 3'UTR	This study
pSZ232	his-71p::mcherry::2xNLS::tbb-2 3'UTR	This study
psZ238	his-71p::mcherry::2xNLS::atg-2 3'UTR	This study
psZ240	his-71p::mcherry::2xNLS::dve-1 3'UTR	This study
psZ241	his-71p::mcherry::2xNLS::daf-2 3'UTR	This study
psZ242	his-71p::mcherry::2xNLS::dct-1 3'UTR	This study
psZ244	his-71p::mcherry::2xNLS::hsp-6 3'UTR	This study
psZ266	his-71p::mcherry::2xNLS::dve-1 3'UTR**	This study
psZ309	mir-228p::mkate2::tbb-2 3'UTR	This study
psZ311	myo-3p::mir-71	This study
psZ312	ges-1p::miR-71	This study
psZ313	rgef-1p::mir-71	This study
psZ314	mir-71p::mir-71	This study
psZ311	myo-3p::mir-71	This study
psZ312	ges-1p::miR-71	This study
psZ313	rgef-1p::mir-71	This study
psZ334	myo-3p::mir-71**	This study
pSZ336	CMVp::hif-1(P621G)::3xFLAG::P2A::atfs-1::2xMYC::T2A::daf-16::HA	This study

## Sheet: Extended Data Table 6
Ex. Table 4: primers used for this study
Code	Sequence (5’- to -3’)	Source
ik16 cel-mir-35-5p F	CGCAGTGCTGGTTTCTTCCA	This study
ik17 cel-mir-35-5p R	CAGGTCCAGTTTTTTTTTTTTTTTACCACTGT	This study
ik38 cel-mir-71-5p F	GCAGTGAAAGACATGGGTAGT	This study
ik39 cel-mir-71-5p R	CAGGTCCAGTTTTTTTTTTTTTTTCGTCTC	This study
ik48 cel-mir-59-3p F	CGCAGTCGAATCGTTTATCAGG	This study
ik49 cel-mir-59-3p R	CAGGTCCAGTTTTTTTTTTTTTTTCATCATC	This study
ik114 cel-pre-mir-71 F	GACATGGGTAGTGAGACGTCG	This study
ik115 cel-pre-mir-71 F	CAGGTCACGATCCCGACGG	This study
ik44 RT primer for Poly A tailed RNAs	CAGGTCCAGTTTTTTTTTTTTTTTVN	This study
ik148 cel-mir-35 family F	TGCACCAAGTCAGCAGTATAA	This study
ik153 cel-mir-35 family /tbb2 R	TGCTTGAAAGGATTTTGCATTTATCCAAAAAAAGAGCAGGAGGCTCC	This study
ik158 cel-mir-246-5p F	GCTGATCCAGTTGAAGCTGGA	This study
ik176 cel-tbb-2 E1/E2 F	CGAAGCCAACAACGGAAAGTA	This study
ik177 cel-tbb-2 E2 R	TCCGAACACAAAGTTGTCAGG	This study
ik227 cel-dve-1 E3/E4 F	CAGCAGGTTAAGGATGTCATCA	This study
ik228 cel-dve-1 E4 R	CTTCTACGATCCTCGTTCGTTT	This study
ik168 cel-mir-246/ tbb2 R	TGCTTGAAAGGATTTTGCATTTATCTACATTTCAGATCGCTGCGAGA	This study
ik243 cel-lgg-2 3'UTR F	CACATCAAGAGCCGTTTTCCAT	This study
ik244 cel-lgg-2 3'UTR/ backbone R	CGGCCAGTGAATTATCAACTATGTGAATTTGGAAAAGTAACGATGG	This study
ik245 cel-dct-1 3'UTR F	CGTTCCACTTACCTCATTTCAC	This study
ik246 cel-dct-1 3'UTR/ backbone R	CGGCCAGTGAATTATCAACTATGCGTGAGAGCAAATCGCGATTAG	This study
ik247 cel-atg-2 3'UTR F	TCGGATTTCCTCCCAATTTTTG	This study
ik248 cel-atg-2 3'UTR/ backbone R	CGGCCAGTGAATTATCAACTATGGGCGAATGTAGGGTACAAGT	This study
ik249 cel-hsp-6 3'UTR F	TAGAAACCCCCAACGTGTCT	This study
ik250 cel-hsp-6 3'UTR/ backbone R	CGGCCAGTGAATTATCAACTATGAATGAATGAACATCCACGCAGA	This study
ik251 cel-daf-2 3'UTR F	CATTGTGACGAGTCCTAAGACA	This study
ik252 cel-daf-2 3'UTR/ backbone R	CGGCCAGTGAATTATCAACTATGCGATACATTATCGTTTTTTACCGGG	This study
ik265 cel-hsp-6 E2/3 F	ACGCTGGAGATAAGATCATCGCTG	This study
ik266 cel-hsp-6 E3 R	CTCCGTTGGTGGACTTGACC	This study
ik282 cel-dve-1 mutation 1 F	GCAAATCAACAATTTCCCATCGCTTT	This study
ik283 cel-dve-1 dve-1 mutation 1 R	CTCAAGAAGGAAATTAAAGCCGGCTTA	This study
ik293 cel-dve-1 mutation 2 F	GCAAATGTTCCACAGATCACATAGTT	This study
ik294 cel-dve-1 mutation 2 R	CTCGACAAAGAAAGCGATGGGAAATT	This study
ik393 cel-mir-71p F	GAGCGTATTTTTGTGCCATACGGG	This study
ik394 cel-mir-71p R	GAACGCCTACGAACACGGTGAG	This study
ik473 cel-mir-228p F	CCCAGACTTCTGGATTTCAAGTCTC	This study
ik472 cel-mir-228/mkate2 R	CATGTTCTCCTTGATGAGCTCGGACATGCCATTGCGAACGGGATAAGG	This study
ik343 cel-mir-71 4000 bp upstream F	CGACTATGACACTCTCCCAAAC	This study
ik463 cel-mir-71/ backbone R	CGACTCACTAGTGGGCAGATCCCAGCGATGGGGTAATTCTTTC	This study
ik474 miR-71 to BB FP	TGTAAAACGACGGCCAGTGCAGTCTTCTTCCTCTTCCCGGC	This study
ik481 miR-71 F	GTGGGGTCGAAATTGAGAATGTGT	This study
