# Supplementary material for: The microRNA miR-71 suppresses maladaptive UPRmt signaling through both cell-autonomous and cell-non-autonomous mechanisms
Source: Nat Commun. 2025 Dec 14;17:510. doi: 10.1038/s41467-025-67198-2 (PMC12804905; doi:10.1038/s41467-025-67198-2)
Supplement: Supplementary file 6 — Source data [file 41467_2025_67198_MOESM6_ESM.xlsx]

## Sheet: Fig. 1d
Fig. 1d
	myo-3p::mtDSBinactive	myo-3p::mtDSB
	0.878824	3.47818
	1.24588	3.57597
	0.875294	4.32495

## Sheet: Fig. 1e
Fig . 1e
control	uaDf5 35%	uaDf5 60%
1.14975	2.88452	7.20168
0.86601	3.38307	8.68384
0.984236	1.01983	11.9865

## Sheet: Fig. 1f
Fig. 1f
6 and
	control	mpt-1 90%
	1.11686	1.59844
	0.891486	1.71912
	0.991653	2.08734
	0.985267
	0.943563
	1.08081

## Sheet: Fig. 1g
Fig. 1g
	control	PolG het	PolG hom
	1.11686	0.790955	5.06888
	0.891486	1.11858	2.9622
	0.991653	0.937354	3.59668
	0.985267
	0.943563
	1.08081

## Sheet: Fig. 1h
Fig. 1h
	control	azide
	1.26727	6.94949
	0.850909	5.80241
	1.38182	6.56982

## Sheet: Fig. 1j
Fig. 1j
	N2	PstI	PstI;71OE
	3	1	2.5
	3	1	3
	3	1	2.5
	3	1	2
	3	1.5	1.5
	1.5	1	2.5
	3	1	2
	3	2	2
	3	2	2.5
	2	1.5	3
	3	1	3
		1	3
		1.5	2
		2	3

## Sheet: Fig. 1k
Fig. 1k
	Wild type	mir-71p::miR-71(nIs286)	myo-3p::mtDSB	mir-71p::miR-71 (nIs286); myo-3p::mtDSB
	99.944	104.141	21.212	46.042
	105.547	92.872	35.205	52.507
	82.792	126.159	36.418	36.43
	106.241	99.74	28.541	45.064
	109.09	144.079	34.881	45.864
	102.386	87.451	23.52	61.521
	105.236	99.848	23.282	23.243
	94.038	107.758	23.654	52.756
	99.402	104.121	23.503	22.578
	81.259	125.534	37.157	46.99
	115.632	127.782	5.017	32.211
	86.628	117.057	25.456	68.947
	92.954	128.85	34.571	59.452
	104.248	108.403	38.801	23.512
	107.313	107.03	23.056	34.845
	82.837	97.03	20.312	38.577
	90.183	102.894	34.854	60.117
	112.425	136.99	37.741	71.461
	81.792	117.703	4.628	46.186
	113.234	138.622	4.812	23.861
	87.807	95.681	22.88	58.507
		120.748	22.571	22.118
		101.625	21.62	42.819
		128.02	18.97	35.999
		132.428	35.216	81.033
		105.125	35.029	45.422
		103.859	23.181	35.188
		84.557	12.553	33.695
		110.049	5.058	34.351
		129.122	36.341	40.285
		123.571	29.262	46.67
		82.813	29.704	58.868
		106.819	36.408	69.139
		124.321	12.569	58.856
		103.413	36.379	39.553
		105.622	24.635	46.689
		82.983	11.914	40.879
		108.674	12.433	59.38
		112.947	37.654	70.097
		127.882	4.871	35.905
		128.919	23.393	59.342
		114.549	4.994	59.819
		128.937	12.584	69.576
		117.931	22.819	68.569
		124.585	11.435	34.691
		109.949	12.406	64.36
		127.995	23.444	56.398
		127.289	4.718	56.772
		102.634	24.753	58.578
		127.807	12.602	30.259
		116.536	16.104	48.285
		93.796	9.101	59.337
		106.961	5.217	46.267
		106.555	22.877	44.517
		127.554	10.442	38.222
		137.564	22.555	34.441
		91.453		22.535
		85.464		45.432
		105.047		59.601
		93.851		35.957
		102.866		46.828
		82.1		57.677
		125.878		57.929
		105.207		46.128
		94.063
		102.057
		99.873
		61.965
		83.591
		92.791
		75.118
		86.244
		104.372
		104.719
		99.698
		128.475
		90.71
		129.404
		127.836
		119.527
		57.163
		82.477
		117.096
		105.156
		127.856
		82.482
		116.735
		97.344
		91.941
		82.937
		106.695
		95.01
		104.62
		88.552
		98.119
		82.133
		92.465
		76.126
		83.18
		102.27
		128.31
		105.203
		99.771
		127.499
		105.717

## Sheet: Fig. 1l
Fig. 1l
	miR-71 (n4115); mtPstI BWM	Ex myo-3p::miR-71; miR-71 (n4115); mtPstI BWM 1	Ex ges-1p::miR-71; miR-71 (n4115); mtPstI BWM 1	Ex rgef-1p::miR-71; miR-71 (n4115); mtPstI BWM 1
	19.431	47.781	12.423	36.387
	23.884	38.204	38.165	36.368
	36.485	69.191	35.812	37.602
	45.232	48.293	35.409	34.203
	24.013	35.74	39.271	41.088
	11.319	58.656	46.379	34.937
	30.618	60.042	22.362	40.244
	36.964	34.221	23.383	36.444
	33.671	22.688	11.827	35.219
	22.797	46.341	10.118	22.858
	35.519	35.946	37.725	37.28
	35.456	52.396	13.141	36.357
	45.445	35.397	23.795	24.658
	33.444	62.617	9.668	38.012
	45.006	45.929	38.46	36.341
	26.396	26.039	22.813	24.045
	40.895	46.399	30.537	40.153
	34.929	27.953	17.063	23.866
	13.406	50.824	36.295	34.905
	20.82	23.292	23.07	44.799
	30.779	69.003	23.345	46.752
	23.561	46.417	22.095	50.119
	23.861	46.79	44.177	35.268
	27.501	47.014	17.884	23.251
	23.354	81.766	40.038	46.199
	45.081	36.677	23.918	29.096
	40.755	45.493	46.847	40.819
	47.181	39.091	61.516	45.086
	24.314	21.309	35.228	23.835
	19.618	59.195	30.348	11.056
	35.383	26.078	55.484	46.493
	14.607	45.228	22.226	36.301
	22.98	59.523	23.932	35.215
	9.009	22.841	35.9	27.961
	35.91	59.45	35.006	24.881
	11.174	38.626	23.151	36.087
	13.102	38.046	12.977	35.225
	24.381	44.831	29.211	41.972
	38.538	30.484	23.202	35.454
	24.699	38.095	11.153	45.121
	21.522	22.677	23.579	36.809
	22.959	46.661	21.788	19.006
	17.453	45.402	46.308	23.746
	40.57	37.484	20.751	37.957
	10.489	24.07	20.62	31.079
	33.336	40.641	12.896	41.124
	5.362	52.217	20.616	19.743
	42.097	50.013	22.474	34.056
	45.974	54.202	10.279	46.526
	22.596	36.824	26.206	23.894
	44.334	36.089	11.611	19.225
	15.983	62.028	23.771	25.77
	40.065	26.113	13.814	21.846
	35.348	29.083	23.245	45.179
	34.294	45.989	24.587	24.042
	7.591	36.46	45.948	23.898
	19.645	68.946	13.223	23.18
	39.675	58.109	34.626	11.274
	24.136	48.249	57.454	39.164
	49.023	27.531	32.578	23.388
	24.498	35.064	24.402	12.291
	35.598	57.914	35.637	32.353
	10.902	42.809	13.559	34.968
	22.556	34.581	23.242	23.288
	36.608	50.734	22.605	24.214
	22.793	29.836	35.192	22.769
	12.813	58.603	28.421	22.841
		45.4	22.211	24.724
		34.475	11.184	23.673
		43.073	23.087	49.269
		45.62	10.51	22.883
		57.766	24.024	43.557
		36.072	11.429	44.993
		41.067	12.252	22.976
		40.914	12.661	45.91
		46.238	34.907	45.196
		45.884	22.443	11.473
		46.718	40.754	20.075
		46.693		34.004
		21.888		29.214
		32.112		18.962
		22.726		45.08
		23.98		35.019
		35.67		13.259
		57.982		36.916
		46.382		19.798
		59.022		35.874
		36.788		13.106
		44.678		13.278
		48.459		23.202
		56.662		45.827
		29.155		45.035
		35.317		33.979
		31.761		23.934
		58.494		23.759
				22.189
				46.999
				30.926
				23.753
				36.309
				22.685
				23.629
				21.652
				23.722
				34.752
				40.201
				42.979
				27.903
				45.474
				26.32
				24.197
				35.943
				36.991
				23.12
				22.726
				23.064
				35.114
				39.972
				23.417
				39.515
				34.876
				24.3
				26.701

## Sheet: Fig. 2b
Fig. 2b
	dve-1 3'UTR	dve-1 3'UTR; miR-71 OE
	0.861349	0.635418
	0.933034	0.637061
	1.05259	0.689227
	0.919656	0.511143
	1.00827	0.665302
	0.976537	0.576859
	0.992195	0.544893
	1.04878	0.586862
	1.07306	0.517827
	1.10307	0.63778
	0.99916	0.431379
	1.03231	0.64932

## Sheet: Fig. 2e
Fig. 2e
	dve-1 3'UTR	dve-1 3'UTR; 71 OE	dve-1 mutated 3'UTR	dve-1 mutated 3'UTR; 71 OE
	0.931776	0.651748	1.23438	1.26596
	1.0337	0.884063	1.17623	1.21307
	1.06834	0.478032	1.38971	1.22139
	1.00412	0.913174	1.39644	1.29849
	0.991787	0.837535	1.31815	1.12446
	1.06498	0.637439	1.35418	1.06823
	0.93803	0.648441	1.24997	1.45203
	1.0359	0.529701	1.28749	1.37987
	0.847524	0.656046	1.42405	1.19801
	1.06072	0.657758	1.29301	1.23296
	0.868653	0.750952	1.19409	1.24287
	0.974602	0.733574	1.33268	1.45065
	1.11128	0.820348	1.17796	1.31492
	1.07769	0.827635	1.19513	1.02868
	1.10104	0.808897		1.19621
	0.949767	0.664457		1.21953
	0.940092	0.822382		1.4174
		0.786692		1.15475
		0.761488
		0.802216

[truncated: 44 more sheets: Fig. 2f, Fig. 3b, Fig. 3d, Fig. 3e, Fig. 3f, Fig. 3g, Fig. 3h, Fig. 3j, Fig. 3k, Fig. 4a, Fig. 4c, Fig. 4d, Fig. 4e, Fig. 4f, Fig. 4g, Fig. 4i, Fig. 5d, Fig. 5f, Fig. 5h, Fig. 6d …]
